# Supplementary material for: Association of Serum Aluminum Levels with Mortality in Patients on Chronic Hemodialysis
Source: Sci Rep. 2018 Nov 13;8:16729. doi: 10.1038/s41598-018-34799-5 (PMC6233210; doi:10.1038/s41598-018-34799-5)
Supplement: Supplementary file 1 — Supplementary Dataset 1 [file 41598_2018_34799_MOESM1_ESM.xlsx]

## Sheet: 復原_工作表1
id	surtime	cvstatus	allstatus	age	sex	HDtime	DM	CVD	HTN	BUN	Creatinine	Uricacid	albumin	TG	TC	KTV	Hb	TSAT	iCa	P	ALKp	iPTH	CTR	antiplat	RAS	betaB	statin	lnPTH	ALg	lnal
1	108.233	0	0	46	0	8.52	0	0	0	65	8.3	6.4	4.8	175	226	1.53533	10.8	20.4819	4.72	3.3	167	1059.26	45	0	0	0	1	6.96533	0	1.335
2	6.3	1	1	61	0	11.27	1	0	0	50	4.3	5.4	3.1	81	174	1.34707	7.7	15.6146	4.4	3.9	910	24.12	57	0	0	0	0	3.18304	1	3.24259
3	108.3	0	0	58	0	0.26	0	1	0	73	8.6	6.2	4.1	128	294	1.51787	8.9	21.5768	4.63	5	626	#NULL!	53	1	0	1	1	#NULL!	0	1.06471
4	108.3	0	0	43	1	15.26	0	0	0	97	12.6	8.7	4.5	77	196	1.35584	12.6	21.875	4.89	7.3	572	1011.52	40	0	0	0	1	6.91921	1	3.31054
5	108.3	0	0	35	0	13.01	0	0	1	66	11.5	6.4	4.3	197	197	1.35644	12.3	32.2727	4.93	6.4	507	1226.85	48	0	0	1	0	7.11221	1	1.98787
6	48.3	1	1	58	0	12.22	1	0	0	74	7.8	8.1	3.7	296	238	1.73912	8.3	32.0755	5.33	7.2	418	758.47	51	0	0	0	1	6.6313	1	1.98787
7	9.1	0	0	51	0	6.96	0	0	0	67	8.4	8.8	4	369	211	1.4321	9.1	28.3077	4.5	6.7	329	437.89	54	0	0	1	0	6.08197	0	1.52605
8	108.333	0	0	49	1	13.07	0	0	1	66	14.8	7	4.6	150	202	1.0116	10.7	41.7526	5.06	6.3	327	869.4	42	0	1	0	0	6.7678	0	0.182322
9	2.6	0	1	77	1	0.54	0	1	0	60	8.4	6.5	3.4	120	167	1.5294	11.5	80.543	4.68	4.5	324	43.58	54	0	0	0	0	3.7746	0	1.06471
10	71.7333	1	1	79	0	11.17	0	1	0	35	6.6	5	4.2	72	197	1.47591	10.9	31.0734	4.93	6.1	320	417.6	60	1	1	0	0	6.03452	1	2.68102
11	32.2333	1	1	71	0	12.86	0	0	0	63	7.4	6.3	4	148	131	1.30992	8.7	15.7343	4.58	6.1	318	492.67	53	1	1	0	0	6.19984	1	3.19867
12	34.7333	0	0	60	1	0.52	0	0	0	86	7.7	8.4	3.3	167	192	1.02036	11.2	88.1443	4.23	4.6	314	258.82	44	0	0	0	0	5.55613	0	0.741937
13	108.333	0	0	64	0	10.35	0	0	1	108	9.7	9.9	4.6	80	210	1.59109	10.8	38.75	5.13	7.2	304	394.92	47	0	1	1	1	5.97868	1	2.14007
14	25.0333	1	1	41	1	9.39	0	1	0	72	9	0.5	3.9	130	153	1.14117	9.6	25	5.24	5	297	181.17	51	0	1	1	0	5.19944	1	1.94591
15	50.5667	0	0	82	0	7.83	0	0	0	77	9.4	9.2	3.4	118	139	1.8589	11.4	26.776	4.56	5.7	293	40.14	56	0	0	0	0	3.69237	1	1.8563
16	96.1667	0	0	62	0	10.03	0	1	0	61	8.4	6.4	4	121	163	1.91365	9.7	67.6829	4.89	5.5	288	123.14	49	0	0	1	0	4.81332	1	2.4248
17	106.767	1	1	52	0	4.8	1	1	0	50	6.5	7.3	3.4	80	75	1.13943	10.4	23.7624	5.18	5.9	288	93.19	55	1	0	0	0	4.53464	1	2.4248
18	72.1667	0	0	40	1	11.61	0	0	0	85	9.7	7.4	3.8	151	181	0.916291	10.2	16.5939	3.86	8.1	268	1989.52	50	0	0	0	0	7.59565	0	1.22378
19	36.3333	0	0	16	1	0.83	0	0	0	62	11	7.9	4.4	97	205	1.35455	10.3	15.3465	3.4	4	268	368.94	40	0	0	0	0	5.91063	0	1.30833
20	7	0	1	62	1	13.68	0	0	0	77	10.2	9.6	3.9	128	159	1.39937	13.6	32.8814	3.93	8.2	263	96.07	44	0	0	0	0	4.56508	1	2.5096
21	62.9333	1	1	54	0	0.81	0	0	0	145	13.5	10	4.3	66	169	1.14809	7.2	11	2.67	8.4	261	502.95	#NULL!	0	0	0	0	6.22049	1	1.80829
22	29.7	0	1	72	0	7.18	0	1	1	100	8.4	9.7	4	75	206	1.51413	10.1	29.7436	5.26	5.8	258	252.11	54	0	1	0	0	5.52987	1	2.05412
23	96.3667	0	0	67	0	3.53	1	0	0	100	7.8	6.4	4.1	82	154	1.30933	10.8	83.6066	5.11	2.8	250	194.87	59	0	0	0	0	5.27233	1	3.80444
24	98.7667	1	1	69	0	11.01	0	0	1	53	8.3	6.8	3.8	190	125	1.48539	10.7	27.7992	4.5	6.6	245	281.7	59	0	0	0	0	5.64084	1	2.0149
25	108.333	0	0	45	0	12.01	0	0	1	103	10.4	9.5	4	1257	227	1.30252	6.9	23.1429	4.06	10.4	243	1066.78	43	0	1	1	1	6.9724	0	1.4816
26	108.333	0	0	46	0	6.08	0	0	0	65	11.2	7.2	4.1	72	143	1.46634	10.6	93.2735	4.45	4.5	239	265.97	40	0	0	0	0	5.58338	0	0.693147
27	25.9667	1	1	72	0	3.99	0	0	0	77	6.5	6.3	3.6	48	243	1.25276	9.1	17.2043	5.07	6.6	239	104.28	57	1	0	0	1	4.64708	0	1.36098
28	43.3333	0	0	55	0	3.17	1	0	0	81	10.3	12.4	3.9	148	207	1.30341	11.1	34.6774	4.54	10	231	552.26	55	0	0	0	1	6.31402	1	2.18605
29	20.9	1	1	64	0	10.58	1	0	0	66	6.6	8.9	4.1	239	170	1.41707	11.5	20	4.89	6.4	219	90.95	47	0	0	0	0	4.51031	0	1.4816
30	7.2	0	0	62	0	9.92	0	0	0	71	8.8	8.8	4.4	211	166	1.49009	9.7	45.0262	5.02	5.7	218	294.48	50	0	0	0	0	5.68521	1	2.54945
31	108.3	0	0	66	1	2.06	1	0	0	59	7.6	6.8	4.1	79	136	1.08181	11.1	48.4848	4.44	5.1	216	113.02	47	0	0	1	0	4.72756	0	1.64866
32	25.2667	1	1	67	0	9.95	0	0	0	79	8.7	6.9	4	100	211	1.27841	10.4	21.1957	4.62	6	214	347.64	63	0	0	0	0	5.85117	0	1.38629
33	76.3333	1	1	81	0	5.77	1	0	1	76	8	7.5	4.2	495	175	1.44036	10.7	33.4764	4.95	4.6	212	257.95	58	0	0	0	0	5.55277	1	1.93152
34	23.2	1	1	64	0	6.15	0	1	1	88	11.4	6.9	4.1	100	161	1.25846	13.7	25.8555	5.71	6.4	212	661	53	1	1	0	0	6.49375	1	4.40428
35	12.3667	0	0	49	0	7.67	0	0	0	69	11	8.6	3.5	62	137	1.46152	10.1	80.0905	4.27	4.5	206	244.55	48	0	0	0	0	5.49942	0	0.955511
36	108.333	0	0	49	0	6.35	0	0	0	76	11.3	8.1	3.9	81	129	1.23969	8.7	30.9942	5.45	7.9	206	474.64	40	0	0	0	0	6.16256	1	2.43361
37	108.333	0	0	76	0	10.99	0	0	0	69	10	6.3	4.2	93	183	1.59505	11.1	41.6667	4.86	5.2	203	277.88	44	0	1	0	0	5.62719	0	1.09861
38	19.1	0	0	65	0	10.22	0	0	0	68	9.2	6.6	4.3	152	141	1.51146	10.2	44.4444	5.08	7.3	199	328.98	41	1	0	0	0	5.796	1	1.90211
39	108.333	0	0	92	1	1.99	0	0	0	62	6.9	7.9	3.5	266	158	1.29392	9	87.5969	4.16	4.2	197	65.21	51	0	0	0	0	4.17761	0	0.0953102
40	36.3333	0	0	66	1	1.72	1	0	1	85	9.6	6.5	4.2	130	147	1.14681	8.9	35.7488	4.07	3.3	197	76.04	56	0	1	0	0	4.33126	1	1.94591
41	30.3333	0	1	69	0	22.85	0	0	0	59	7.8	7.4	4.2	77	187	1.51259	11.3	51.3274	4.48	5.2	192	13.17	56	0	0	0	0	2.57794	1	2.02815
42	108.333	0	0	53	0	12.06	0	1	1	81	8.7	8.3	4.1	143	148	1.8295	9.3	34.3915	4.69	5.3	192	295.85	54	0	1	0	0	5.68985	1	2.07944
43	108.3	0	0	58	1	12.82	0	0	0	83	15.6	9.7	4.3	176	170	1.19996	13.9	37.5566	5.67	4.8	190	409.54	49	0	0	0	0	6.01503	1	1.80829
44	10.5	0	1	68	0	8.31	0	0	0	67	7.4	6.4	3.8	73	199	1.4321	7.9	36.3128	4.73	3.2	188	37	46	0	0	0	1	3.61092	1	3.69138
45	20.8667	0	0	71	0	9.32	0	0	1	87	9.2	7.5	4.2	122	163	1.20781	8.8	21.2871	5.35	5.2	186	335.48	60	0	1	0	0	5.81556	1	3.53514
46	108.267	0	0	80	1	0.48	0	0	0	84	7.5	5.7	3.9	66	120	1.33977	11.2	103.535	4.43	5.2	183	58.31	50	0	0	0	0	4.06577	0	1.09861
47	10.2	1	1	62	0	9	1	1	0	55	4.4	5.2	3.9	72	131	1.44238	8.8	65.3846	5.44	5.6	179	133.37	62	1	0	0	0	4.89313	0	1.335
48	18.1667	1	1	83	0	9.73	0	0	1	74	8.4	6.9	3.9	59	101	1.59601	11.1	58.0645	4.84	7.3	179	489.76	57	0	1	0	0	6.19392	1	2.6174
49	6.16667	1	1	74	0	0.3	1	1	0	37	2.6	3.3	3.2	64	144	1.30833	7.6	16.8627	4.51	4.1	178	23.37	58	1	0	0	0	3.15145	1	2.02815
50	69.5667	1	1	74	0	12.24	1	0	1	63	8	7.7	4.2	452	184	1.43508	10.6	35.7488	4.31	5	176	558.94	65	1	1	0	0	6.32604	1	2.19722
51	1.33333	1	1	84	1	2.79	0	0	0	43	3.8	4.4	2.4	77	56	1.45862	7.2	85.7143	5.37	3.6	176	22.89	#NULL!	0	0	0	0	3.1307	1	2.35138
52	108.3	0	0	68	0	3.36	0	0	0	49	8.8	6.8	3.6	156	199	1.25276	8.3	60.6965	4.26	4.9	175	147.51	61	1	0	0	1	4.9939	0	1.6864
53	108.3	0	0	72	0	12.01	0	0	1	35	7.9	5.7	4.5	104	172	1.35812	10.8	51.0823	5.65	6.5	174	398.6	63	1	1	0	0	5.98796	1	3.02529
54	98.6667	0	0	53	0	0.72	0	0	1	131	16	6.5	4.1	36	163	1.21164	9.7	30.5699	4.64	8.8	173	469.5	42	0	1	0	0	6.15167	1	2.76632
55	108.3	0	0	39	1	7.73	0	0	0	50	9.5	5.6	4.7	97	152	1.27297	12.2	67.6724	5.19	5.3	171	656.34	42	0	0	0	0	6.48668	0	1.41098
56	79.8	0	1	55	1	2.52	0	0	1	61	8.8	6	4.3	15	195	1.47182	9.9	55.6818	4.48	4.6	169	233.7	40	0	0	0	1	5.45404	0	1.72277
57	5.4	0	1	84	1	7.46	0	0	0	48	9.4	6.2	3	262	107	1.30625	10.3	36.1404	4.91	3	168	100.92	63	0	0	0	0	4.61433	0	1.50408
58	51.6	0	1	49	1	0.89	1	0	1	39	6.2	6	3.2	70	120	1.17865	8.4	24.0385	4.38	3.1	167	109.58	41	0	0	0	0	4.69665	0	1.72277
59	32.6	0	1	54	1	0.36	1	0	0	57	5.4	0.3	4.4	205	206	1.15268	11.6	39.0152	4.51	1.5	167	21.45	48	0	1	0	0	3.06572	0	1.77495
60	17.3333	1	1	81	1	0.43	0	0	0	59	7.3	7.7	4.1	93	169	1.30495	10.8	50.2222	4.38	4.4	165	86.95	57	0	0	0	0	4.46533	0	1.30833
61	34.4	0	1	56	0	13.91	0	0	0	57	8.1	6.7	4.2	61	127	1.4781	9.6	18.3036	4.57	4.9	165	208.41	71	0	0	0	0	5.33951	1	2.17475
62	12	0	1	80	0	2.91	0	0	1	62	6.4	6.3	3.7	63	103	1.72924	8.5	38.0282	4.86	2.6	165	30.45	65	0	0	0	0	3.41609	1	2.28238
63	51	1	1	68	0	0.51	1	0	1	53	4.7	6.4	3.8	765	241	1.5724	10.1	22.8	4.13	4.9	164	102.15	49	0	0	1	0	4.62644	1	3.06805
64	33.9667	0	0	76	1	0.49	0	0	0	50	7.1	5.9	3.8	135	178	1.27297	9.7	34.9315	4.64	3.5	162	183.6	43	1	0	0	0	5.21276	0	0.916291
65	38.6667	1	1	62	0	13.63	1	0	0	64	7.8	7.1	4.2	233	196	1.51983	8.8	19.3548	5.19	4.9	162	329.42	60	1	0	0	0	5.79733	1	2.89037
66	51.2667	0	1	64	0	14.62	0	0	0	61	8.7	6.9	4.3	77	217	1.62597	14	51.0753	3.97	3.3	159	69.03	41	0	0	0	0	4.23454	1	2.41591
67	24.7667	1	1	69	0	10.07	0	1	0	77	9.1	7.1	4.3	91	157	1.70475	10.5	48.5597	4.87	6.8	157	692.92	61	0	0	0	1	6.54091	1	2.2192
68	19.6667	1	1	78	1	12.76	0	0	1	48	9.2	5.9	4.2	64	#NULL!	1.67398	9.7	22.4599	4.59	7.3	155	427.85	44	0	0	0	0	6.05877	0	1.335
69	48.6667	1	1	64	0	5.95	1	1	0	64	7.5	7.1	4.4	181	168	1.51983	11	38.8889	4.62	6.4	155	251	56	0	1	0	1	5.52545	0	1.45862
70	26.5333	1	1	70	0	10.5	0	0	0	69	8.6	7	4.1	86	152	1.52606	10.4	29.2079	5.26	6	155	37.65	55	0	0	0	0	3.62833	0	1.77495
71	96.2667	0	0	48	0	0.41	0	0	0	45	7.4	5.2	4.6	94	158	1.24171	11	40.566	4.08	3.4	155	432.3	57	0	0	0	0	6.06912	1	2.28238
72	108.3	0	0	32	0	6.75	1	0	0	52	8.4	6	4.6	112	273	2.00533	10.8	35.3846	4.43	5	153	277.14	#NULL!	0	0	0	0	5.62452	0	1.28093
73	31.3333	0	0	76	0	12.47	0	0	1	42	8.8	6.9	4.4	185	152	1.65823	9.9	41.2935	5.53	4.1	152	348.77	46	0	1	0	0	5.85441	0	1.06471
74	108.333	0	0	47	0	9.72	0	0	1	86	8.8	6.1	4.1	105	181	1.62113	10.2	59.3458	4.68	6.8	152	257.13	47	0	1	0	0	5.54958	0	1.75786
75	84.4	0	0	44	0	0.57	0	0	0	84	8.8	0.2	4	202	180	1.25276	8.2	14.3564	4.1	4.9	152	433.85	#NULL!	0	0	0	0	6.0727	1	2.0149
76	29.8667	0	0	51	0	4.73	0	0	0	84	10.1	7.2	4.2	60	218	1.29532	9	25.2632	5.08	8.3	152	377.39	44	0	0	0	0	5.93328	1	2.52573
77	13.8333	1	1	53	1	3.07	0	0	0	62	10.3	6.7	4.2	59	128	1.29392	6.8	34.8039	4.53	6.4	151	76.34	49	0	0	0	0	4.3352	1	2.11626
78	96.5333	0	0	76	0	9.73	0	0	0	60	9.2	7.7	3.9	183	152	1.60944	12	50.2165	4.82	3.6	150	153.12	53	0	0	0	0	5.03122	1	2.8848
79	84.4333	0	0	53	1	6.42	0	1	0	68	11.3	0.5	4.3	176	274	1.22378	10.1	40.553	4.66	5.1	149	732.39	48	1	0	0	0	6.59631	1	2.0149
80	34.3667	0	0	54	0	0.29	1	1	0	75	8.9	6.7	3.8	122	198	1.09861	8.6	14.7766	4.25	8.4	148	582.78	53	0	1	0	1	6.36781	0	0.182322
81	55.2333	1	1	67	1	0.19	1	1	1	22	2.4	0.6	4.3	187	225	0.893818	10.1	32.4201	4.45	3	148	42.07	43	1	1	0	0	3.73933	0	1.60944
82	108.333	0	0	39	1	10.18	0	0	0	75	14.2	7.9	4.6	52	152	1.27297	10.8	63.9053	4.48	6.5	148	512.2	47	0	0	0	0	6.23872	0	1.60944
83	62.5	1	1	52	1	2.66	0	1	1	83	8.8	9.8	4.5	45	180	1.19996	9.9	23.348	4.28	10.4	148	270.45	60	1	1	1	0	5.60009	0	1.75786
84	96.7333	0	0	69	0	8.96	1	1	0	52	10	6.8	3.9	379	197	1.31219	11.4	29.1667	4.82	4.3	147	163.19	50	1	0	0	0	5.09492	1	1.8718
85	39.8	1	1	67	0	9.68	0	0	0	71	9.3	5.9	4.5	73	186	1.49009	11.2	48.8688	5.09	4.9	147	440.67	57	1	0	0	0	6.0883	1	1.94591
86	90.4333	0	0	59	0	8.13	0	0	1	58	11.4	8.8	4.5	138	130	1.28785	11	25.9574	4.54	6.1	147	184.7	46	0	0	1	1	5.21873	1	3.8221
87	16.1667	0	1	79	1	0.67	0	0	0	59	9.3	7.2	3.7	117	150	1.36949	11.1	29.9611	4.53	3.1	146	59.45	47	1	0	0	0	4.08514	0	1.54756
88	108.333	0	0	57	1	0.35	0	1	1	66	6.8	4.6	3.9	98	92	1.0116	11.4	35.0598	4.57	4.3	146	44.46	47	0	0	1	0	3.79459	1	1.8563
89	96.3333	0	0	53	0	3.3	1	0	0	84	10.7	5.9	4.1	230	185	1.33977	11.5	58.0488	4.41	7.8	146	691.08	51	0	0	0	0	6.53826	1	2.93916
90	47.3667	0	1	65	0	9.37	0	0	0	89	10.1	7.1	4	79	195	1.31058	9.2	25.5208	5.06	5.9	145	359.1	60	1	0	0	0	5.8836	1	2.0149
91	108.333	0	0	74	0	2.8	0	0	0	54	8	6.7	3.8	51	150	1.79176	8.3	18.2796	4.51	2	143	72.47	55	0	0	0	0	4.28317	0	0.916291
92	75.2	0	1	53	0	9.16	0	0	1	94	7.8	8.8	4	179	148	1.45225	8.9	20.614	4.77	6.4	143	472.04	60	1	1	0	0	6.15706	1	3.21888
93	80.2333	0	0	76	0	6.26	0	0	1	70	8.8	6.3	4	123	213	1.41528	11.1	25.1232	4.59	6.2	142	193.93	51	0	0	0	0	5.2675	1	2.26176
94	77.2333	0	0	68	0	0.55	0	0	0	84	8.6	8.7	4.3	94	220	1.13498	9.9	35.5102	4.9	7.5	141	956.83	58	0	0	0	0	6.86363	0	0.993252
95	23.2667	1	1	69	0	10.72	1	1	0	39	7.7	5.6	3.8	94	195	1.46634	10.9	38.1148	4.47	3.9	141	119.39	60	1	0	0	1	4.7824	1	1.97408
96	36.3667	0	0	55	0	1.04	0	0	0	103	12.9	10.6	4.4	983	292	1.41585	9.7	29.5359	4.72	4.2	141	424.91	52	1	0	0	0	6.05188	1	2.55723
97	108.333	0	0	86	1	6.4	0	0	1	48	9.7	7.1	4.1	65	104	0.780159	9.8	59.2391	4.21	2.6	140	187.56	44	0	1	1	0	5.2341	0	1.54756
98	8.66667	0	1	69	1	2.8	1	0	0	71	8.3	5.6	4.4	188	216	1.26695	14.7	33.3333	3.84	5.3	140	192	54	0	0	0	0	5.2575	1	2.15176
99	2.73333	1	1	70	0	5.16	1	0	0	51	8.3	9.3	3	143	108	1.85238	8.9	34.2342	4.51	5.1	139	245.66	44	1	0	0	0	5.50395	1	2.44235
100	28.8667	1	1	62	1	5.79	0	1	0	62	10.9	5.9	4.8	334	210	1.29392	12.3	29.4118	4.89	5.9	138	43.6	47	0	0	0	1	3.77506	1	2.06686
101	8.8	0	1	90	0	0.99	0	0	0	37	5.3	3.9	3.7	94	168	2.00148	9.8	25.9036	4.97	1.6	137	28.94	63	1	0	0	0	3.36522	1	1.96009
102	71.9667	1	1	70	0	13.99	0	0	0	50	9	7.9	4.2	525	184	1.34707	11.8	47.4638	5.09	5.6	137	332.66	52	1	0	0	0	5.80712	1	2.33214
103	72.2	0	0	68	1	0.3	0	0	0	67	8.8	#NULL!	4.1	68	168	0.985817	9.5	14.0187	3.44	4.6	135	333.6	#NULL!	0	0	1	0	5.80994	0	0
104	19.3	0	1	47	1	1.47	1	0	1	63	9.8	0.3	4	125	193	1.00764	10.3	12.1622	4.49	3.9	135	63.39	#NULL!	0	0	0	0	4.14931	1	1.88707
105	108.3	0	0	52	0	6.89	0	0	0	69	9.3	7.1	4.5	335	228	1.46152	8.7	36.1032	5.16	6.9	135	189.3	52	0	0	1	0	5.24333	1	3.61631
106	108.3	0	0	45	0	0.3	0	0	1	114	11	11.5	4	70	184	1.55814	10.1	36.5979	5.63	5.8	134	233.08	46	0	1	0	0	5.45138	1	2.12823
107	108.333	0	0	48	0	11.19	0	0	0	87	12.1	7.2	4.4	107	196	1.42139	10	34.7639	4.94	6.7	133	451.26	33	0	0	0	0	6.11204	0	0.0953102
108	56.9333	0	0	51	0	10.26	0	0	0	51	8.1	6.7	4.4	99	163	1.44692	10	33.6245	4.72	5.9	133	227.52	#NULL!	0	0	0	0	5.42724	1	1.96009
109	5.66667	0	1	85	0	6.36	0	1	0	61	9	6.5	4.1	84	181	1.71298	10.5	29.646	4.86	2.6	133	16.09	52	0	0	0	0	2.7782	1	3.28466
110	108.3	0	0	46	0	9.32	0	0	0	65	10.3	5.9	4	239	218	1.34117	9.2	26.2032	5.17	4.6	132	507.83	57	0	0	0	0	6.23015	0	1.64866
111	108.333	0	0	60	1	8.93	0	1	0	78	10.5	9.5	4.2	120	162	1.22121	9.6	23.6453	5.14	6	132	187.2	56	1	1	0	0	5.23218	1	1.82455
112	108.367	0	0	67	0	10.52	0	0	0	93	12	9.5	4.6	106	185	1.58816	10.9	30.0725	4.69	4.5	131	88.2	50	0	0	0	0	4.47961	1	2.2192
113	19.4667	0	1	66	0	6.81	1	1	1	68	9.5	6.8	5.2	330	282	1.27507	13.1	35.1464	4.32	5.1	130	35.22	58	1	1	0	0	3.56161	1	2.25129
114	108.3	0	0	45	1	12.01	0	1	1	100	13.6	10	4.4	91	268	1.27297	11.1	24.812	5.33	6.4	129	369.13	43	1	1	0	1	5.91115	0	1.70475
115	27.9333	1	1	59	1	0.27	1	0	1	57	10.4	5.6	4.6	76	153	0.998529	10.2	22.3485	4.62	5.1	129	43.46	57	1	1	1	1	3.77184	0	1.70475
116	108.333	0	0	55	1	3.61	1	1	1	67	8.7	6.5	3.7	116	146	1.31432	10.3	28.9474	4.41	5.8	129	244.47	68	1	1	0	0	5.49909	0	1.75786
117	72.2	0	0	44	0	9.6	0	0	1	71	8.9	6.3	4	102	98	1.26695	7.4	10.5882	5.47	5.9	129	141.47	50	0	0	1	0	4.95209	1	2.49321
118	96.3667	0	0	80	1	6.43	1	0	0	68	10	7.4	4.5	264	285	1.38629	11.2	34.4037	5.54	4.8	129	207.88	45	0	0	0	1	5.33696	1	3.3673
119	71.4333	1	1	68	0	12.13	0	0	1	75	10.2	7.4	4.5	51	179	1.60944	10.5	22.6415	4.63	6.7	128	348.07	56	0	1	1	0	5.8524	0	1.41098
120	56.2	1	1	70	1	0.78	1	1	1	50	6	6.3	3.8	57	155	1.27297	8.2	17.5926	4.47	3.7	128	56.14	55	1	1	1	0	4.02785	0	1.77495
121	36.3333	0	0	86	0	0.3	0	0	1	59	6.9	5.7	4.1	191	177	1.36949	11.8	30.038	6.09	3.9	128	19.73	53	1	1	0	0	2.98214	1	1.8718
122	52.1333	0	1	69	0	0.22	0	1	0	45	8.3	5.3	4.2	133	194	1.24171	11.7	36.612	4.91	4.5	127	223.05	51	0	0	0	0	5.4074	0	1.25276
123	53.6667	1	1	54	0	0.89	1	0	0	66	7.6	6.7	3.4	500	304	1.14513	9.5	19.3798	3.77	6	127	175.84	48	0	0	0	1	5.16957	1	1.82455
124	44.7	1	1	60	0	3.16	1	1	1	47	8.3	0.2	4.4	60	218	0.854415	11.6	45.1977	4.99	4	127	74.35	43	1	1	0	0	4.30878	1	1.98787
125	108.333	0	0	55	1	4.78	1	0	0	67	11	6.9	4.5	53	162	1.16017	9.3	17.7489	4.4	4.6	127	126.04	59	0	1	1	0	4.8366	1	2.8622
126	108.267	0	0	40	1	14.64	0	0	1	80	12.8	7.9	4.3	97	112	1.16315	8.8	9.85915	4.41	5.4	126	957.47	67	0	1	0	0	6.86429	0	1.62924
127	23.8333	1	1	73	0	0.4	1	0	1	62	6.7	0.5	4.2	390	163	1.41908	11.7	24.0642	4.63	3.3	126	48.02	48	0	0	1	1	3.87162	1	1.8563
128	40.1333	0	1	49	0	13.75	0	0	0	72	10.3	7.6	4.6	64	251	1.63761	11.6	27.8607	4.91	6.5	125	110.57	64	0	1	0	0	4.70565	0	1.22378
129	64.3	1	1	67	0	0.87	1	0	0	68	9.6	7	4	142	114	1.38629	10	28.1081	4.43	5	124	213.69	46	0	0	0	1	5.36453	0	0.832905
130	18.5667	1	1	85	1	11.82	0	0	0	42	9.5	5.3	4	88	135	1.25276	12.5	41.8868	4.29	4.8	124	380.64	54	0	0	0	0	5.94185	1	1.79176
131	84.4	0	0	68	1	0.84	1	0	1	80	11.2	0.3	4.1	157	183	1.24653	10	18.2292	4.81	4.6	124	259.98	53	0	0	0	0	5.5606	1	2.12823
132	80.0333	1	1	70	0	7.2	1	0	0	60	7.7	7.8	4.1	878	252	1.60944	8	18.4211	5.05	5.4	124	452.2	54	1	0	0	1	6.11412	1	2.19722
133	1.3	1	1	47	0	0.34	0	0	1	102	12.5	8.9	4.4	79	193	1.19099	8.7	36.4865	4.51	5.6	123	26.01	59	0	1	1	0	3.25848	1	3.50555
134	91.9667	1	1	65	0	4.51	0	1	0	90	8.7	8.6	4.2	288	241	1.32176	10.3	57.7778	5.08	7	122	311.51	56	1	1	0	0	5.74143	0	1.50408
135	108.3	0	0	55	0	8.69	0	1	0	44	8.7	5.9	4.6	57	176	1.58697	10.8	27.439	4.5	4.3	122	63.74	51	0	0	0	0	4.15481	1	2.60269
136	90.8	1	1	61	1	3.86	0	1	0	61	11.3	7.8	3.9	133	137	1.33829	9.5	20.765	4.23	2.7	122	107.45	52	1	0	0	0	4.67703	1	2.6174
137	34.6667	1	1	80	0	5.87	0	0	0	52	9.9	8.7	4.2	408	256	1.38629	10.6	32.4675	4.08	4.4	121	147.69	56	0	0	0	0	4.99512	0	1.36098
138	108.033	0	1	59	1	12.68	0	1	0	77	10.9	7.8	3.7	200	216	1.39937	12.5	38.1215	3.64	3	121	72.53	43	1	1	0	1	4.284	0	1.41098
139	3.86667	1	1	73	0	13.97	0	1	0	85	8.1	7.7	4.1	116	94	3.7495	10.2	43.3498	4.69	7.7	121	454.7	#NULL!	0	0	0	0	6.11964	1	1.96009
140	36.3333	0	0	57	1	25.02	0	0	1	67	9.7	6.7	4.2	102	128	1.31432	12.6	50	4.1	4.6	120	165.67	44	0	0	0	0	5.11	0	1.75786
141	12.4667	1	1	82	0	2.28	1	1	0	63	7.3	7.3	4.3	176	163	1.65823	11.6	24.4186	4.93	3.6	120	69.52	54	0	0	0	1	4.24161	1	1.96009
142	21.9	1	1	61	0	11.34	0	0	0	65	8.6	8.6	3.6	191	179	1.34117	10.6	54.321	4.67	6.4	120	121.57	53	0	0	0	0	4.80049	1	2.16332
143	36.3667	0	0	36	1	10.38	1	0	0	70	12.2	7	4.2	153	175	1.25276	8.9	41.5789	4.51	5.4	119	538.86	35	0	0	0	0	6.28946	0	1.41099
144	84.4333	0	0	55	1	8.64	0	0	0	83	12.4	0.4	2.6	101	122	1.19996	7	25.9259	4.48	5.3	119	160.45	48	0	0	0	0	5.07798	1	2.26176
145	96.3333	0	0	59	1	0.48	1	0	1	104	10.2	8.6	4.4	140	202	1.08904	10.1	23.7154	4.22	5.7	119	202.83	51	1	1	0	0	5.31237	1	2.70805
146	108.3	0	0	46	0	3.07	0	1	0	44	7.3	7.7	4.6	151	269	1.70475	10	26.7327	4.42	3.8	118	104.56	49	0	0	0	0	4.64976	0	0
147	102.233	0	1	55	0	2.77	0	0	1	75	10.9	7.1	4.6	141	164	1.5449	11.3	47.3934	4.9	5.1	118	233.13	50	0	1	1	0	5.4516	0	0.470004
148	72.2667	0	0	82	1	0.48	0	1	1	43	6.7	7.1	3.4	89	102	1.45862	9.8	33.9744	5.08	3.7	118	106.99	51	1	1	1	0	4.67274	0	1.335
149	5.76667	1	1	82	1	9.54	#NULL!	#NULL!	0	50	11.1	8.1	4.1	121	128	1.34707	11.2	21.1429	4.55	3.6	118	272.97	43	#NULL!	#NULL!	#NULL!	#NULL!	5.60936	0	1.74047
150	108.3	0	0	53	0	0.4	0	0	1	64	9.2	6.6	4.4	130	248	1.76099	10.3	46.696	5.03	7.8	118	607	65	0	1	1	0	6.40853	1	2.10413
151	4	0	0	42	0	6.81	0	0	0	79	10	7.4	3.8	67	164	1.6614	8.9	30.1435	4.77	3.3	117	145.99	40	0	0	0	0	4.98354	0	0.741937
152	2.13333	0	1	77	1	7.5	1	0	0	51	10.4	7.1	4.5	210	179	1.36688	18.2	19.863	4.92	5	117	26.26	53	0	0	1	0	3.26805	0	1.28093
153	38.5	0	1	58	0	9.75	1	0	0	55	9	8.1	4	214	135	1.52243	9.6	47.2574	4.16	4.4	117	68.45	70	0	1	0	0	4.2261	0	1.4816
154	108.267	0	0	47	1	6.47	0	0	0	82	13.9	6.5	4.4	150	125	1.27123	12.9	23.5023	5.22	6.2	117	283.38	52	1	1	0	0	5.64679	0	1.52605
155	59.6333	1	1	69	1	8.77	0	0	0	58	9.1	5.3	3.9	84	167	1.35239	9.8	37.4429	4.59	4.3	117	51.96	#NULL!	0	0	0	0	3.95047	1	1.96009
156	41.5	1	1	73	0	8.71	0	0	0	61	8.3	6.7	4.2	100	184	1.33829	11.1	45.6522	5.13	5.1	117	258.85	60	0	0	0	0	5.55625	1	2.54945
157	12.5667	0	0	63	0	5.68	0	1	1	97	11.7	10	4.3	237	165	1.27887	9.6	67.5497	4.59	6.5	116	109.62	53	0	1	0	0	4.69702	1	3.421
158	36.3667	0	0	63	0	0.74	0	0	1	77	10.7	8.2	4.3	135	188	1.39937	11.5	53.5714	4.98	3.5	115	568.35	60	0	0	1	0	6.34274	0	1.22378
159	31.9	1	1	70	1	0.13	1	1	0	43	5.4	0.5	4.2	164	141	0.927987	10.2	32.4074	4	2.5	115	87.16	56	1	1	0	0	4.46775	0	1.62924
160	11.5	1	1	89	0	0.89	0	0	1	88	10.7	10	3	107	121	1.43281	9.5	53.5714	4.43	4.4	114	251.29	57	0	0	0	0	5.52661	1	1.90211
161	84.4333	0	0	58	0	0.38	1	0	1	53	5.4	0.3	4.3	163	106	1.33123	11.3	35.9223	4.97	5.2	113	124.4	54	0	1	0	1	4.8235	1	1.97408
162	72.2	0	0	45	1	0.53	1	0	1	38	7.4	6.2	4.3	78	150	1.335	10	35.7843	4.92	3.5	112	31.21	38	0	0	1	0	3.44074	0	1.335
163	108.333	0	0	62	1	4.98	0	1	0	78	11.7	8	4.6	82	176	1.26567	16.9	28.8889	4.67	8.9	112	228.7	50	1	0	0	0	5.43241	0	1.54756
164	36.3333	0	0	70	1	0.75	0	1	1	100	10.6	7.3	3.9	277	140	1.38629	9.3	40	4.45	3	112	79.78	49	1	0	0	1	4.37927	1	1.97408
165	105.067	1	1	75	1	13.01	0	0	0	43	10.6	7.8	4.5	308	136	1.05315	14.1	67.7419	4.45	3.9	112	348.85	48	0	0	0	0	5.85464	1	2.38876
166	102.067	0	0	48	1	6.24	1	0	0	54	10.5	6	3.6	140	170	1.50408	10.3	34.3629	4.56	4.8	111	43.48	40	0	0	0	1	3.7723	0	1.62924
167	17.9333	0	0	51	0	10.06	0	0	1	56	9.1	7.7	3.8	138	166	1.54045	8.4	28.877	4.47	4.7	111	287.63	54	0	1	0	0	5.66167	0	1.66771
168	36.4	0	0	69	0	0.36	0	0	1	136	10.6	10.1	3.7	46	151	1.30174	9.2	15.1351	4.51	7.7	111	2038.62	62	0	1	0	0	7.62003	0	1.66771
169	58.5	0	1	81	0	13.05	0	0	0	65	7.4	6.3	3.9	169	228	1.68948	9.7	33.0275	5.84	4.4	111	321.25	50	1	0	0	0	5.77222	1	2.16332
170	108.3	0	0	61	0	0.25	0	0	1	63	9.9	7.2	4.1	69	138	1.50408	10.9	8.125	3.78	5.8	110	488.48	50	0	1	0	0	6.1913	0	1.38629
171	66.2	1	1	72	1	0.3	1	0	0	50	8.2	7	3.2	186	144	1.20397	8.7	17.9825	5.39	5.3	110	16.48	59	1	0	0	0	2.80215	1	2.28238
172	108.267	0	0	39	1	1.75	1	0	1	75	8.6	7.3	3.3	46	90	1.42712	8.2	62.2754	4.94	2.1	110	39.01	39	0	1	0	0	3.66382	1	2.36085
173	108.3	0	0	62	1	7.75	0	0	0	56	11.4	6.8	4.9	352	227	1.4604	13	33.3333	4.91	4.8	109	208.33	51	0	0	0	1	5.33912	0	1.38629
174	84.4	0	0	65	1	4.02	1	0	1	74	9.6	0.2	3.8	67	192	1.04597	9.7	23.9583	4.7	2.7	109	54.66	47	0	1	1	0	4.00113	0	1.62924
175	108.3	0	0	66	0	10.81	0	1	0	75	9	6	4.4	128	154	1.48427	9.7	69.0355	5.25	5.3	108	322.58	59	1	0	0	0	5.77635	1	2.09186
176	26.5	1	1	60	0	12.42	0	0	0	70	8.1	7.6	3.4	155	212	1.76359	7.6	14.7239	5.25	6.7	108	271.23	60	0	1	0	0	5.60297	1	2.8622
177	72.2333	0	0	44	1	0.25	1	0	0	73	10.1	7.2	4.2	318	178	1.24594	10.3	13.0952	4.73	3.6	107	115.16	46	1	1	0	0	4.74632	0	1.09861
178	108.333	0	0	57	1	12.09	0	0	0	71	11.1	5.6	4.4	136	142	1.31824	13.7	32.9787	4.23	7.1	107	244.03	52	0	0	0	0	5.49729	0	1.30833
179	61.5	1	1	55	1	7.41	0	0	1	60	14	5.8	4.7	178	200	1.38629	11.1	33.6364	5.08	6	107	183.03	45	0	1	0	0	5.20965	0	1.62924
180	32.6333	0	1	69	1	1.52	0	1	0	55	9.8	4.9	3.8	145	139	1.36828	11	44.7368	4.54	4.2	107	56.36	55	1	0	0	1	4.03176	1	2.25129
181	21.7667	0	0	54	0	3.58	1	0	1	57	6.2	7.6	3.9	201	198	1.335	10.7	47.3251	4.55	4.8	107	29.66	60	1	1	0	0	3.3898	1	2.71469
182	44.6667	0	1	63	0	9.4	0	0	1	78	8.7	7.7	4	116	148	1.58412	9.6	34.5972	4.62	4.4	107	36.65	48	1	0	0	0	3.60141	1	3.09558
183	108.3	0	0	70	1	2.31	1	1	1	69	10.8	6.9	4.6	129	212	1.14306	11.3	87.7622	4.85	3.7	106	79.28	55	0	1	0	0	4.37299	0	1.28093
184	34.4	0	0	65	1	0.83	1	1	1	97	8.6	7.7	4	76	161	1.10898	10	32.8704	4.37	4.9	106	95.81	42	0	0	0	0	4.56237	0	1.6864
185	69.7	1	1	76	0	1.07	0	1	0	53	7.3	5.3	3.4	76	139	1.1977	9.2	27.2109	4.89	5.5	106	85.96	59	0	1	0	0	4.45388	1	2.4248
186	108.333	0	0	55	0	1.97	0	0	0	14	5.3	5.5	2.7	110	123	1.54045	9.2	86.3014	4.33	2.2	106	36.75	40	0	0	0	1	3.60414	1	2.70136
187	108.333	0	0	73	0	13.99	0	1	1	61	8.5	5.9	4.1	105	169	1.47182	10.2	41.7143	5.76	7.6	106	449.6	45	1	1	1	0	6.10836	1	2.79117
188	85.8	0	0	58	0	13.72	0	0	0	63	9.4	7.9	4.3	116	167	1.94591	10.5	32.3276	5.2	5.1	105	91.91	41	0	0	0	0	4.52081	0	0.832905
189	20.2333	0	1	95	0	1.32	0	0	0	59	5.3	0.2	4.4	75	138	1.51259	13.8	45.4545	4.77	4.7	105	67.96	46	0	0	0	0	4.21892	0	1.50408
190	39.9333	1	1	48	0	8.52	0	0	0	71	4.8	7.9	4.7	196	310	1.55463	9.9	40.0641	4.84	5.7	105	128.43	49	1	0	0	1	4.85538	1	1.80829
191	20.4667	0	1	64	1	0.72	0	0	0	49	8.6	5.3	4.1	94	134	1.25276	11.4	27.7273	4.59	4	105	33.13	55	0	0	0	0	3.50044	1	2.19722
192	76.3333	0	1	59	0	11.25	0	1	0	81	10.9	8	3.6	101	163	1.50408	12	18.0272	5.31	5.5	105	129.71	54	1	0	0	1	4.8653	1	2.32238
193	108.333	0	0	65	0	5.62	0	1	1	77	12.3	10	4.2	193	161	1.34807	9.8	27.6243	4.63	6.3	105	520.26	65	0	1	1	0	6.25433	1	2.77882
194	108.333	0	0	84	0	6.3	0	0	0	44	9.7	5.8	4.2	68	126	1.4816	11.5	37.7049	4.07	5.8	104	94.87	49	0	0	0	0	4.55251	0	0.955511
195	108.3	0	0	21	0	6.46	0	0	0	60	10.5	8	4	123	158	1.38629	11.7	80.6034	4.71	6.9	104	589.4	37	0	0	0	0	6.37911	0	1.56862
196	108.3	0	0	59	0	10.06	1	1	0	97	9.4	7.8	4.4	158	252	1.43922	10.8	30.6931	4.4	5.8	104	112.25	41	1	0	0	1	4.72073	0	1.60944
197	13.8667	0	1	60	0	8.87	0	1	1	35	7.8	4.8	3.7	195	138	1.35812	9.1	25.1208	4.91	4.8	104	144.67	55	1	0	1	0	4.97446	1	2.35138
198	108.3	0	0	80	0	5.1	0	1	0	65	9.7	8.6	3.9	145	160	1.34117	12.1	30.5085	5.06	5.9	103	25.18	51	1	0	0	0	3.22605	0	0.530628
199	70.9	0	0	52	1	0.96	1	0	0	30	7.5	0.4	3.9	72	145	1.09861	8.6	24.0838	4.46	2.2	103	20.89	#NULL!	0	0	0	0	3.03927	0	1.58924
200	4	0	0	79	0	0.32	0	0	0	44	6.6	5.2	3.4	78	188	1.58697	8.7	16.2162	4.06	3.8	103	339.01	51	0	0	0	0	5.82603	1	2.52573
201	3.4	0	0	79	0	9.71	0	1	1	49	7.7	6.6	4	88	182	1.58924	10.4	26.7327	5.45	5.2	102	171.85	50	0	1	0	0	5.14662	0	1.62924
202	84.4333	0	0	65	1	0.29	1	0	1	53	6.7	0.4	3.1	135	145	1.02585	9.2	26.6234	4.27	3.8	102	96.96	#NULL!	0	1	0	0	4.5743	1	1.82455
203	46.2333	1	1	72	0	10.77	1	0	1	71	7	4.7	3.7	146	105	1.62362	10.6	47.9381	5.52	4.7	102	8.01	47	0	1	0	0	2.08069	1	1.91692
204	88.2333	1	1	55	1	4.75	0	0	1	56	11.6	6.7	3.8	94	223	1.25276	15.8	32.5301	4.63	5.5	102	267.92	43	1	1	0	0	5.59069	1	2.04122
205	61.2667	0	1	71	0	2.11	1	0	0	84	8.4	7.7	4	79	127	1.72277	11.1	54.717	4.85	4.8	102	19.31	52	0	0	0	0	2.96062	1	2.05412
206	56.0333	1	1	78	1	5.06	0	1	0	65	9.7	5.5	4.6	190	173	1.53533	13.3	35.7143	4.72	6	102	109.77	56	1	0	0	1	4.69839	1	2.96011
207	33.1667	1	1	75	0	8.42	1	0	0	100	5.8	9.1	3.4	290	165	1.56065	9.1	38.7978	5.34	7.6	102	249.16	69	0	0	0	0	5.5181	1	3.2581
208	49.5333	1	1	71	0	0.64	1	0	1	54	7	4.6	4.1	175	159	1.50408	10.5	30.1205	3.87	4.7	101	233.19	53	0	1	1	0	5.45185	0	1.38629
209	108.367	0	0	56	1	1.68	0	0	0	58	11.5	8	4	204	156	1.28785	6.6	10.5105	4.09	9.1	101	62.84	45	0	0	0	0	4.14059	1	2.00148
210	108.333	0	0	73	1	0.72	1	1	1	87	12.4	10.7	4.7	427	#NULL!	1.20781	9.2	41.2037	4.49	5.5	100	51.87	52	1	1	0	1	3.94874	0	0.832905
211	92.9	0	1	54	0	0.3	0	0	0	42	9	6.5	4.1	112	171	1.02962	8.1	13.2979	4.77	2.4	100	37.22	59	1	0	0	0	3.61685	0	1.62924
212	48.3333	1	1	66	0	7.47	1	0	0	44	7.8	5	4.3	187	248	1.4816	11	24.7423	4.93	4.7	100	57.19	43	0	1	1	1	4.04638	0	1.75786
213	6.63333	0	0	60	0	9.55	1	0	1	59	8.2	0.4	3.6	85	188	1.43848	11.4	26.3415	5.02	7.5	100	546.64	45	0	1	0	0	6.30379	1	1.80829
214	108.333	0	0	68	0	13.8	0	0	0	50	9.1	6.6	4	161	111	1.51413	13.6	24.2754	4.69	4.9	100	960.04	52	1	0	0	0	6.86697	1	2.10413
215	108.3	0	0	85	0	9.89	0	1	0	53	7.5	5.8	4.1	338	231	1.5724	10.3	39.2045	4.61	5.3	99	53.77	55	1	0	0	0	3.98472	0	1.28093
216	108.3	0	0	57	1	8.73	0	0	1	91	11.3	8.9	4.3	47	175	1.51513	11	50.5747	5.03	10	99	475.85	49	0	1	0	0	6.1651	1	2.02815
217	11.5667	1	1	71	1	0.69	1	0	0	63	8.1	6.5	3.4	75	115	1.1474	11.2	35.5828	4.56	3.9	98	84.79	50	0	0	0	0	4.44018	0	0.336472
218	96.3333	0	0	53	0	10.81	0	0	0	57	7.3	7.1	3.8	79	119	1.335	7.3	8.41584	4.78	4.4	98	139.36	50	1	0	1	0	4.93706	0	1.06471
219	108.333	0	0	57	0	11.27	0	0	1	73	9.2	7	4.1	63	156	1.72551	10.7	32.0988	5.1	6.2	97	341.29	43	0	1	0	0	5.83273	0	0.993252
220	108.333	0	0	56	0	2.1	0	0	0	83	12.6	9.6	4.5	143	186	1.37432	10.5	41.2935	4.61	6.8	97	412.29	51	0	0	0	1	6.02173	0	1.58924
221	108.3	0	0	65	1	6.52	0	0	1	87	12.5	8.3	4.1	71	132	1.37487	10.3	36.2069	5.09	6.3	97	252.11	41	1	1	1	0	5.52987	1	1.79176
222	7.73333	1	1	93	0	4.22	0	0	0	50	9.1	5.6	4	91	173	1.7148	10.2	30.2158	4.58	3.6	97	122.58	61	0	0	0	0	4.80876	1	1.90211
223	35.5667	0	1	58	1	0.27	1	0	1	113	9.4	0.3	4.1	99	130	0.989718	14.2	41.048	3.82	7.3	97	87.43	55	1	1	0	0	4.47084	1	2.27212
224	21.7667	1	1	65	1	3.05	1	1	0	68	10.5	7.8	4.3	89	193	1.12847	12.5	66.9811	4.49	7	97	170	48	1	0	0	0	5.1358	1	3.26957
225	108.3	0	0	47	0	10.17	0	0	0	67	9.4	6.9	4.5	112	172	1.63974	9.8	25.9615	3.94	5.7	96	163.42	50	0	1	0	0	5.09632	0	1.38629
226	19.5	1	1	83	1	0.9	0	0	1	69	6.6	0.4	3.2	89	159	1.52606	9.2	26.2295	5.22	3.8	96	49.98	51	0	0	0	1	3.91162	1	1.8718
227	84.3667	0	0	62	1	0.17	0	0	1	100	12.1	0.2	4.3	264	237	1.23787	11.3	35.2632	4.96	3.4	96	130.67	48	0	0	0	0	4.87268	1	2.11626
228	28.8333	1	1	71	0	7.1	0	1	0	43	9.5	7.6	4.3	218	182	1.45862	11.5	36.9159	5.05	4.8	95	47.77	59	1	0	0	1	3.8664	0	1.64866
229	108.3	0	0	67	0	11.35	0	1	1	60	8.1	4.8	3.8	116	174	1.60944	8.7	12.2222	3.83	4.5	95	5.43	55	#NULL!	1	0	1	1.69194	1	2.23001
230	3.3	0	0	68	0	2.42	0	0	0	59	9.1	6.3	4.5	179	199	1.24432	11.4	41.629	5.46	3.7	95	47.85	52	0	0	1	0	3.86807	1	2.27212
231	108.333	0	0	84	1	9.66	0	1	0	46	8.5	6.1	3.8	69	162	1.18958	11.7	59.1716	3.9	4.1	94	78.07	45	0	0	0	0	4.35761	0	0.405465
232	108.333	0	0	71	0	11.77	1	0	0	45	10.5	8.2	3.6	276	161	1.60944	9.6	35	4.2	3.5	94	44.49	63	0	0	0	0	3.79526	0	0.587787
233	72.2333	0	0	55	1	0.86	1	0	0	74	7.3	7.9	4.3	124	171	1.04597	10.2	30.1724	4.07	5.4	94	77.69	45	0	1	0	0	4.35273	0	1.28093
234	51.5	1	1	51	1	13.9	0	1	0	63	10.9	8.1	4.4	103	184	1.37055	13.5	20.4188	4.4	5.4	94	328.48	44	0	0	0	0	5.79448	0	1.38629
235	108.3	0	0	59	0	13.18	1	0	0	79	10.8	6	4	114	182	1.6614	10.7	22.3529	5.11	5.2	94	655.08	55	0	0	0	0	6.48476	0	1.70475
236	71.4	0	1	57	0	11.48	0	0	0	77	11.3	7.4	3.8	140	166	1.45343	10.4	25.1256	4.75	5.2	94	34	#NULL!	0	0	0	1	3.52636	1	1.80829
237	17.2333	1	1	88	0	0.17	0	0	0	31	4.3	0.2	4.5	227	148	1.48808	12.4	30.4	4.37	3.5	94	62.93	49	0	0	0	0	4.14202	1	1.84055
238	14.6667	0	0	81	1	1.47	0	1	1	73	8.9	7.6	4	36	170	1.24594	10.1	17.9211	3.95	6.3	94	153.12	52	1	0	0	0	5.03122	1	1.84055
239	28.8667	0	0	54	1	4.5	1	0	1	67	12.5	7.1	4.1	297	216	1.31432	11.2	39.4531	5.05	6.7	94	279.26	46	1	0	1	0	5.63214	1	1.8718
240	108.333	0	0	42	1	0.28	0	1	1	108	18.6	11.4	4.3	68	142	1.2164	9.2	21.3115	3.95	6.9	94	401.07	53	1	1	1	0	5.99414	1	2.33214
241	13.1	1	1	80	0	0.82	1	1	1	61	8.3	10	3.7	330	159	1.40282	8	35.0962	4	5	94	199.33	61	1	0	0	0	5.29496	1	2.41591
242	61.5333	1	1	39	1	10.84	1	0	0	34	6.6	6.3	3.7	164	189	1.58045	11	29.4118	4.54	3.1	94	115.92	58	1	0	0	1	4.7529	1	2.58776
243	16.0333	0	1	46	1	0.62	1	1	0	61	9.5	7.2	4.5	522	293	1.06635	12.2	35.2423	4.29	5.6	94	83.02	50	1	0	0	0	4.41908	1	3.00072
244	108.3	0	0	75	0	5.21	0	0	0	91	8.1	7.9	4.5	67	139	1.51513	9.7	37.7119	4.78	4.3	93	47.49	#NULL!	0	0	0	0	3.86052	0	1.06471
245	108.333	0	0	56	1	13.66	0	0	0	63	12.4	6.9	4.1	90	153	1.50408	11	50.8876	4.87	4.7	93	268.82	50	0	0	0	0	5.59404	0	1.1314
246	103.367	1	1	64	0	9.83	0	0	0	66	9.8	8.4	4	74	166	1.4816	9	31.4741	5.33	4.8	93	391.76	55	1	0	0	0	5.97065	0	1.38629
247	66.9	1	1	77	1	18.09	0	0	0	51	10.1	6.9	3.9	159	166	1.09861	15.4	36.7568	4.78	5.2	93	417.35	41	0	0	0	0	6.03393	0	1.58924
248	60.3	0	0	72	1	0.08	0	0	1	109	8.1	8.8	4.1	100	168	0.597003	7.8	14.6417	4.35	6.6	93	310.04	#NULL!	0	1	0	0	5.7367	0	1.62924
249	108.333	0	0	67	0	13.82	0	0	0	72	10.2	6.8	4.5	62	193	1.33223	12.2	19.0476	4.75	6.6	93	236.2	45	0	0	0	0	5.46468	1	1.82455
250	24.0667	1	1	81	1	8.32	0	1	1	67	11.4	8.3	3.7	70	170	1.31432	#NULL!	47.479	5.11	4.4	93	114.82	46	0	0	0	0	4.74337	1	1.98787
251	3.1	0	0	60	1	1.07	0	0	0	67	10.2	0.7	3.8	48	119	1.31432	8.9	59.434	4.13	8.1	93	94.21	#NULL!	0	0	0	0	4.54553	1	2.34181
252	59.9667	1	1	76	1	3.45	1	0	0	73	10.4	6.8	4.1	549	251	1.34602	10.2	29.7521	4.49	3.3	93	24.7	52	0	0	0	1	3.2068	1	2.4681
253	22.0333	0	0	79	1	1.04	0	0	0	90	14.5	10.8	3.5	53	113	1.32176	7.3	23.5294	4.31	7.7	92	137.46	44	0	0	0	0	4.92333	0	0.336472
254	108.333	0	0	61	1	11.06	0	0	0	72	10	6.4	4.4	87	156	1.56862	10.2	18.1269	4.27	5.1	92	284.72	41	0	0	0	0	5.65151	0	0.405465
255	72.2333	0	0	88	1	0.77	1	0	0	75	10.4	7.6	3.9	126	130	1.37305	10.6	56.7251	4.47	5.6	92	52.68	56	0	0	0	1	3.96424	0	0.741937
256	84.4333	0	0	68	0	4.69	0	0	0	39	8.3	0.3	4.6	168	208	1.36098	10.5	42.1965	5.37	2.9	92	119.81	54	0	0	0	0	4.78591	0	1.43508
257	96.3667	0	0	54	0	0.75	0	0	0	49	7.6	6.8	4.3	201	202	1.58924	11	33.7838	4.52	2.8	92	127.82	50	1	1	1	1	4.85062	1	1.80829
258	84.4	0	0	60	0	1.01	1	0	1	64	8	0.2	4.3	145	123	1.32567	9.9	37.4384	4.54	5.2	92	22.64	62	0	1	0	1	3.11972	1	1.91692
259	108.3	0	0	42	1	11.01	0	0	0	54	13.4	8.3	4.8	215	195	1.04455	15.2	60.8696	4.52	5.8	92	388.42	39	0	0	0	0	5.96209	1	2.06686
260	24.9333	0	1	83	1	6.92	0	0	0	68	9.8	6.8	4.3	74	138	1.38629	10.6	38.0282	5.43	4.8	92	287.58	53	0	0	0	0	5.6615	1	2.37024
261	7.56667	0	1	66	1	3.19	0	0	1	26	7.6	4.1	4.4	114	131	1.31219	10.4	22.7513	4.66	3.6	92	82.14	54	0	1	1	0	4.40843	1	2.5096
262	20.9	1	1	74	0	7.9	0	1	0	94	8	9.2	3.6	162	188	1.54756	8.7	48.8	4.51	8.7	91	160.55	65	0	0	0	0	5.07861	0	0.788457
263	21.1333	1	1	68	1	0.33	0	0	1	80	14.2	7.7	4.4	76	155	1.04982	10.1	32.1429	4.51	4.6	91	49.8	52	0	0	1	0	3.90801	0	1.30833
264	108.333	0	0	44	1	5.68	0	1	0	89	13.2	9.4	4.5	74	172	1.44411	14	73.5751	4.27	5.2	91	66.83	44	0	0	0	0	4.20215	0	1.36098
265	72.2	0	0	63	0	0.89	1	0	0	49	6	7	3.8	79	119	1.81238	9.6	47.4684	5.17	5.2	91	1.29	54	1	0	0	1	0.254642	0	1.45862
266	59.1667	1	1	68	1	0.71	0	1	0	60	9.6	0.5	4.2	49	160	1.26113	9.3	47.1429	3.64	3.2	91	162.29	68	0	0	1	0	5.08938	1	1.80829
267	84.4333	0	0	85	0	0.3	1	1	0	50	6.3	0.3	3.9	78	170	1.42712	9.6	22.5275	4.14	3.1	91	52.07	46	1	0	0	0	3.95259	1	1.82455
268	72.3	0	0	48	0	0.37	0	0	0	93	8.3	7.8	4.1	124	157	1.39711	10.1	24.8889	4.64	5.3	91	221.31	43	0	0	1	0	5.39956	1	2.36085
269	17.6333	0	0	72	1	2.97	0	1	0	69	9.9	8.2	4	282	163	1.4	9.8	39.1534	4.64	4.3	90	38.53	48	0	0	0	0	3.65144	0	0.641854
270	69.1667	1	1	53	1	9.34	1	0	0	68	7.4	7.1	4.1	116	118	1.44692	13.9	42.439	4.64	4.4	90	59.88	54	0	1	0	0	4.09234	0	1.06471
271	61.1333	0	1	85	0	5.85	1	0	0	82	8.7	7.1	3.6	115	188	1.57351	10.2	39.6648	4.4	5.2	90	224.69	60	0	0	0	0	5.41472	0	1.77495
272	30.5667	1	1	76	1	0.87	1	0	0	71	6.3	7	4	54	184	1.17164	9.7	17.0455	3.95	5.1	90	26.23	63	0	1	0	0	3.2669	1	2.15176
273	18.0333	0	1	61	0	2.28	1	1	1	63	8.3	8.6	4.3	447	246	1.30992	11.1	18.4397	4.75	4.8	90	55.75	63	1	0	0	0	4.02088	1	2.34181
274	31.7333	1	1	62	1	4.35	0	0	0	79	11.1	10.8	3.5	283	186	1.47908	8.6	17.6292	4.7	5.6	90	193.44	46	0	0	0	0	5.26497	1	2.79117
275	44.4333	0	1	78	1	25.85	0	0	0	74	10.9	7.5	3.6	153	214	1.35963	13.4	25.2874	4.99	6.6	89	378.1	54	1	0	0	0	5.93516	0	0.993252
276	84.4	0	0	58	1	0.73	1	0	0	84	10.3	0.2	4.1	61	152	1.33977	10.1	17.3077	4.19	3.7	89	114.34	55	0	0	0	0	4.73918	1	1.96009
277	11.8333	0	1	51	1	6.84	1	1	0	67	11.2	9.3	3.8	80	163	1.4321	15	53.2423	4.35	4	89	54.09	51	1	0	0	0	3.99065	1	2.38876
278	31.6	1	1	63	1	7.2	1	0	0	79	9.8	7.3	4.5	164	113	1.19139	12.4	39.1156	4.63	4.7	89	11.72	45	1	0	0	0	2.4613	1	2.5096
279	84.3333	0	0	73	0	0.18	1	0	0	74	6.4	0.2	3.9	92	107	1.16857	16.5	15.814	5.58	3.1	88	62.32	#NULL!	0	0	0	1	4.13228	1	1.93152
280	107.467	1	1	72	1	10.6	0	0	1	53	10.1	5.1	4.8	48	214	1.5724	10.4	48.7069	4.47	6	88	82.46	55	0	0	0	0	4.41231	1	2.56495
281	82.3667	1	1	80	0	3.81	1	0	1	114	5.7	4.7	4.1	186	129	1.51732	10.1	26.087	4.49	3	88	65.46	55	1	1	0	0	4.18144	1	2.77259
282	108.333	0	0	46	0	4.76	0	0	0	64	10	6.9	4.2	62	197	1.76099	9.8	24.0664	4.61	5.6	87	98.82	37	0	0	0	0	4.5933	0	0.587787
283	18.1	1	1	64	0	5.15	1	1	0	66	7.5	6.8	4.3	131	136	1.35644	10.2	28.3262	4.56	4.2	87	67.79	67	1	1	0	0	4.21641	0	0.955511
284	31.8333	0	1	79	1	13.42	0	0	0	54	7.9	5.7	4	84	106	1.15577	10.4	42.246	4.61	4.4	87	99.15	56	0	0	0	0	4.59663	0	1.1314
285	108.233	0	0	66	0	1.82	0	1	1	66	8.6	9.5	4.1	355	159	1.4816	10.9	45.2991	4.25	4.8	87	82.78	48	1	0	0	0	4.41619	0	1.77495
286	49.1667	0	1	61	0	7.27	0	0	0	63	9	6.9	3.4	73	230	1.57819	10.2	24.8705	4.58	5.1	87	111.02	54	1	0	0	0	4.70971	1	2.63189
287	108.3	0	0	62	0	0.27	0	1	0	63	8.3	6.5	4.3	127	221	1.57819	10.6	43.2161	4.71	3.9	87	44.43	56	1	0	1	1	3.79391	1	3.51453
288	108.3	0	0	51	0	12.84	0	0	0	60	10.7	6.1	4.6	153	188	1.45529	12	46.789	4.95	5.7	86	271.26	55	0	0	0	0	5.60308	0	0.993252
289	94.5667	0	0	65	1	3.99	1	0	1	70	9.5	7.5	4.3	106	191	1.30406	9	22.439	4.18	5	86	121.85	61	0	1	0	0	4.80279	0	1.45862
290	50.3333	1	1	63	0	9.42	1	0	0	52	7.5	8	3.5	104	130	1.55335	8.5	39.2593	5.22	6.2	86	272.64	54	1	0	0	0	5.60815	1	2.06686
291	105.567	0	0	62	0	12.24	1	1	0	82	9.7	8.4	4.7	372	238	1.41099	9.6	29	4.84	5.6	86	234.2	51	0	1	1	0	5.45618	1	3.07269
292	2.26667	0	0	68	0	0.11	1	0	1	90	8.7	9.2	3.6	125	159	1.55537	10.5	27.5534	4.59	6.3	86	114.16	#NULL!	0	1	1	0	4.7376	1	3.65584
293	75.6333	1	1	75	1	5.65	0	1	0	82	10.9	7.3	4.4	212	276	1.27123	12.3	22.7642	4.36	6.9	86	413.67	54	0	0	0	0	6.02507	1	4.50424
294	66.7667	1	1	77	1	0.79	1	0	0	94	5.6	5.6	3.6	53	108	1.32442	9.8	61.25	4.22	3.7	85	48.17	49	1	0	0	0	3.87474	0	0.832905
295	108.3	0	0	71	1	0.22	1	1	0	72	5.8	7.9	4	48	145	1.18562	11.4	69.1304	4.54	3.9	85	26.43	#NULL!	1	0	0	0	3.2745	0	1.52605
296	7.2	0	0	62	0	0.45	0	0	0	59	9	8	3.9	288	201	1.36949	8.2	40.6863	4.2	4.7	85	158.33	38	0	0	0	1	5.06468	0	1.58924
297	41.2667	0	0	62	0	3.79	1	1	1	89	11.4	7.7	4.2	206	212	1.59826	8.1	15.7407	4.55	3.9	85	73.26	52	1	1	0	1	4.29401	1	1.88707
298	108.333	0	0	74	1	9.36	0	0	0	77	11.6	8.3	4.3	91	213	1.39937	12	35.2941	4.27	5.9	85	247.14	46	0	0	0	1	5.50995	1	1.91692
299	108.333	0	0	45	0	13.85	0	0	0	71	9.7	7.8	4.8	271	265	1.62362	11	48.8584	4.33	4.8	85	129.56	40	0	0	0	0	4.86414	1	2.04122
300	84.5	0	0	59	1	0.33	1	0	1	84	10.5	0.3	4.1	82	266	0.99683	10.3	18.6275	4.07	5.7	85	301.6	44	0	0	1	1	5.7091	1	2.12823
301	108.3	0	0	67	0	8.19	0	0	0	79	9.6	10.6	4.4	104	196	1.27841	11	38.756	5.01	4.7	85	49.21	55	0	0	0	1	3.8961	1	2.12823
302	91.2667	0	1	47	1	4.9	0	0	1	36	10	6.7	3.9	318	156	1.18562	8.8	92.8205	4.28	3.9	84	134.21	44	0	1	1	0	4.89941	0	0.916291
303	72.2333	0	0	53	1	0.3	1	0	0	62	13.3	8.4	4.6	192	197	1.1827	11.7	23.9583	4.16	5.5	84	58.05	41	0	0	1	1	4.0613	1	1.96009
304	59.8333	0	0	64	0	9.04	0	0	0	62	11.2	8.4	3.8	183	231	1.35455	9.7	22.2222	4.54	6.4	84	76.01	59	0	1	0	1	4.33086	1	2.16332
305	57.9	1	1	72	1	9.41	0	0	1	61	12.6	6.3	4.7	70	129	1.2205	10.9	37.5661	4.15	4.2	84	63.72	53	0	0	0	0	4.1545	1	2.4248
306	48.1333	0	0	83	0	0.25	0	0	1	64	6.2	8.3	3	91	190	1.21444	9.1	17.5	3.89	6.4	84	156.65	59	0	0	0	0	5.05401	1	2.54945
307	77.2	1	1	75	1	1.66	1	0	0	61	8.8	5.8	3.8	71	145	1.06635	10.9	36.9369	4.87	4.4	84	16.16	47	1	0	0	0	2.78254	1	3.20275
308	28.3667	0	1	79	0	5.51	0	1	1	68	9.2	6.7	4	131	204	1.82161	11.4	40.1042	4.75	4.8	83	30.51	58	1	0	0	0	3.41805	0	1.74047
309	36.2667	0	0	42	1	1.33	1	0	1	65	9.3	6	4.2	93	142	1.46634	8.1	40.8377	4.2	4.5	83	27.17	51	0	1	1	0	3.30211	1	1.79176
310	108.3	0	0	63	1	3.37	1	0	0	50	8.2	6.7	4.2	150	158	1.27297	10.2	42.3963	5.25	3.8	83	49.68	52	0	1	1	0	3.9056	1	2.50144
311	68.9667	1	1	49	0	5.87	1	0	1	58	7.8	8.3	3.8	94	232	1.49549	9.2	11.7073	4.42	6.3	82	77.29	60	0	1	0	1	4.34756	0	1.30833
312	6.2	0	0	53	1	0.63	1	1	1	63	8.4	7.4	4.5	377	122	1.00764	10.6	34.322	4.12	4.6	82	86.06	42	1	1	1	1	4.45504	0	1.66771
313	33.4333	0	1	54	1	1.94	1	1	0	60	11	8.1	4.1	495	254	1.32176	9.6	41.1765	4.73	4.6	82	35.75	49	0	0	0	1	3.57655	1	2.06686
314	72.2333	0	0	48	1	1.85	0	0	0	81	12.7	7.8	4.6	192	217	1.30341	11.3	26.5873	4.27	4.6	81	395.72	42	0	0	0	1	5.98071	0	0.405465
315	108.3	0	0	60	0	0.46	0	1	0	82	8.6	8.9	4.7	52	233	1.51635	8.9	27.9188	4.63	5.9	81	419.79	46	1	0	0	0	6.03975	0	1.1314
316	72.2333	0	0	50	1	0.79	1	0	1	44	9.5	6	4.6	132	184	1.29928	9.6	32.1429	4.41	4.5	81	51.54	43	0	0	1	1	3.94236	0	1.22378
317	55.5667	0	1	75	1	0.13	1	1	1	38	6.2	0.2	4.3	138	178	1.44036	9.3	52.2293	4.24	2.2	81	115.32	55	0	0	1	0	4.74771	0	1.64866
318	50	0	1	64	0	0.82	1	0	0	75	8.8	6.5	4	57	143	1.42712	10.5	50.9025	4.45	5.3	81	46.6	57	1	0	0	1	3.8416	0	1.66771
319	108.333	0	0	28	1	1.26	1	0	1	39	10	5.9	4.6	114	102	1.26567	10.9	38.3838	4.42	3.5	81	77.73	47	0	0	1	1	4.35324	0	1.6864
320	73	0	1	49	1	13.12	1	1	0	80	13.9	8.1	4.6	623	281	1.3375	11.4	36.2069	4.57	6	81	224.72	#NULL!	1	1	0	1	5.41486	0	1.77495
321	96.3333	0	0	66	1	1.4	0	1	0	84	10.2	7.2	4.8	132	206	1.48638	14.3	52.5926	3.94	5	81	101.91	46	0	0	0	0	4.62409	0	1.77495
322	108.367	0	0	53	0	2.91	0	1	0	92	12.1	9.6	4.3	37	190	1.57735	10.8	20.7792	4.4	6.3	80	168.88	66	0	0	1	0	5.12919	0	0.693147
323	108.3	0	0	75	0	0.4	1	1	0	56	9.4	8.5	3.5	148	149	1.38629	10.1	35.6436	4.84	5.5	80	176.28	49	0	1	0	1	5.17207	0	1.02962
324	72.2	0	0	48	1	0.94	0	1	1	72	10.2	5.7	4.6	231	160	1.33223	10.7	19.598	4.63	4.4	80	23.56	49	0	1	1	0	3.15955	0	1.1314
325	45.9667	1	1	54	1	0.76	1	0	0	68	5.4	8.2	4	164	142	1.04145	13	34.9776	5.32	3.9	80	7.98	53	1	0	1	1	2.07694	0	1.38629
326	36.3667	0	0	64	1	7.84	1	0	1	65	11.8	6.7	4.4	185	200	1.28402	10.8	56.6265	4.66	7.1	80	756.63	48	1	1	0	0	6.62887	0	1.50408
327	108.3	0	0	47	0	5.78	0	0	0	77	11.9	8.5	4.6	106	167	1.29928	10.3	86.5854	5.42	6	80	290.98	46	0	0	0	0	5.67325	0	1.58924
328	9.73333	0	0	57	0	0.27	1	0	1	69	6.2	0.2	#NULL!	#NULL!	#NULL!	1.09861	#NULL!	#NULL!	4.8	4.7	80	106.72	#NULL!	0	0	0	0	4.67021	0	1.72277
329	108.333	0	0	35	1	5.76	0	0	1	79	13.4	8.7	4.9	66	160	1.32493	11.1	46.8599	3.71	6.1	80	161.64	49	0	1	1	0	5.08537	1	1.8563
330	108.333	0	0	49	0	10.96	0	0	0	40	10.2	7.9	3.9	328	159	1.12393	8.7	18.2203	4.65	5.8	80	322.45	48	0	0	0	0	5.77595	1	2.47654
331	58.9333	0	1	56	0	11.4	0	0	0	70	8.9	6	4.2	77	174	1.30406	10.9	62.0879	4.84	7.4	79	167.19	49	0	1	0	0	5.11913	1	2.20827
332	11.9667	0	1	64	0	5.4	1	0	0	93	8.7	8.8	4.3	109	381	1.09861	12	29.8319	4.17	7.6	79	73.1	61	1	0	0	1	4.29183	1	2.85071
333	24.3333	0	1	68	1	12.32	0	0	0	52	11.9	8	4.1	88	126	1.46634	13.7	44.4444	5.31	4.3	78	356.05	43	0	0	0	0	5.87507	0	1.60944
334	108.3	0	0	67	0	3.74	0	0	1	70	10.9	8.8	4.4	73	180	1.76359	10.6	57.2973	4.19	6.5	78	196.42	55	0	1	1	0	5.28026	0	1.62924
335	108.333	0	0	61	0	15.64	0	1	0	46	8	5.5	4	64	126	1.34373	10.5	34.4156	3.84	4.8	78	106.76	47	1	0	1	0	4.67058	0	1.72277
336	108.3	0	0	30	1	1.95	1	0	1	66	12.1	4.7	4.7	275	164	1.29928	16.5	48.6891	3.94	4.7	78	43.81	40	0	1	0	1	3.77986	0	1.77495
337	84.4333	0	0	40	1	0.99	1	0	1	57	9.1	0.3	4.3	219	179	1.40399	10	37.4532	4.94	3.8	78	146.43	47	1	1	1	0	4.98655	1	1.88707
338	43.5	1	1	70	0	0.67	1	0	0	42	4.7	4.5	4.5	89	158	0.847298	11.9	26.383	4.91	4.7	78	82.21	55	1	0	0	0	4.40928	1	2.17475
339	108.3	0	0	59	1	0.18	1	0	1	62	7.8	9	3.8	150	183	1.03609	9.9	25.5034	4.21	6.3	77	84.29	42	0	1	1	1	4.43426	0	0
340	24.4	1	1	79	1	0.97	1	1	1	73	7.8	7.4	3.9	272	190	1.29473	10.8	26.875	5.03	3.8	77	34.74	51	1	0	0	0	3.54789	0	1.1314
341	72.2667	0	0	49	1	0.83	0	0	1	91	6.9	9.8	4.4	89	184	1.56642	11.7	42.2053	4.4	4.7	77	129.51	42	1	1	0	0	4.86376	0	1.335
342	28	1	1	69	0	1.75	1	0	1	67	9	6.8	4.1	142	174	1.20896	9.7	18.0095	5.92	6.4	77	221.14	46	0	0	0	0	5.3988	0	1.58924
343	9.16667	1	1	69	0	13	0	0	0	54	6.5	5.3	3.7	55	131	1.59109	10.2	42.2222	4.43	4.4	77	38.59	54	0	0	0	1	3.65299	0	1.64866
344	36.3667	0	0	73	0	0.93	1	0	1	64	10.1	8.4	4.2	407	144	1.38629	10.2	29.9107	4.6	4.4	77	69.54	52	1	0	0	1	4.2419	1	1.90211
345	96.3667	0	0	51	0	4.84	0	1	0	80	8.8	8.6	4.1	257	204	1.20397	8.6	11.3636	4.59	6.4	77	80.76	56	0	0	0	0	4.39148	1	2.85071
346	77.3667	0	1	62	0	5.14	0	0	1	78	10.6	8	4.7	159	162	1.64866	9.5	23.5294	5.3	6.4	77	436.57	#NULL!	0	0	1	0	6.07895	1	3.29213
347	108.3	0	0	52	0	12.51	0	1	0	79	10.2	8.1	4.1	160	239	1.8045	10.3	31.3433	5.26	4	76	219.74	42	0	1	0	0	5.39245	0	1.02962
348	14.2667	0	1	45	1	5.12	0	0	0	53	9.8	6.8	3.9	589	195	1.40534	9.7	34.9345	4.32	5.2	76	95.25	49	0	0	0	0	4.55651	0	1.02962
349	11.3333	0	0	57	1	5.95	0	1	1	85	15.4	6.5	4.3	45	174	1.11045	9.2	26.1803	4.64	7.4	76	47.67	50	0	1	0	0	3.8643	0	1.28093
350	108.3	0	0	48	0	5.72	0	0	1	72	11.7	7.2	4.3	79	237	1.23214	5.7	28.4644	3.41	5	76	270.51	46	0	0	0	0	5.60031	0	1.30833
351	72.9667	0	1	63	0	13.41	1	0	0	62	9.5	7.2	3.6	162	159	1.92991	5.9	97.861	4.53	3.8	76	126.54	60	0	0	0	0	4.84056	1	2.0149
352	52.1667	0	0	66	0	12.3	1	0	0	51	10.1	6.6	4.2	354	179	1.53393	11.8	72.4138	4.62	2.6	76	19.15	38	1	0	0	0	2.9523	1	2.33214
353	87.2	1	1	65	0	7.92	0	0	1	51	8.3	6.3	4.4	70	184	1.29277	10	34.8837	5.46	5.7	76	386.36	69	0	0	0	0	5.95677	1	2.40695
354	11.2333	0	0	73	1	1.95	1	1	0	59	11.2	6.7	3.7	248	208	1.18717	9.6	43.6735	5.15	6.2	76	107.94	46	1	0	0	1	4.68158	1	3.14845
355	78.4333	1	1	83	1	10.84	1	1	0	73	10.2	8.1	4.1	246	146	1.34602	11.1	45.8333	4.17	5.3	75	123.69	62	1	0	0	0	4.81778	0	0.875469
356	108.333	0	0	80	0	2.3	0	0	0	80	9.5	6.6	4.3	68	212	1.67398	9.5	60.5128	4.23	6.6	75	105.42	45	0	0	0	0	4.65795	0	1.25276
357	108.333	0	0	63	1	9.36	0	0	1	87	13.8	8.8	4.4	70	156	1.33041	11.2	50.9434	4.95	5.6	75	176.58	45	1	1	0	0	5.17377	0	1.38629
358	49.4333	0	1	67	0	12.5	0	0	0	76	8.8	8.9	3.7	338	192	1.62268	10.1	56	4.55	5.5	75	54.5	57	1	0	0	0	3.9982	1	1.79176
359	75.3333	0	1	87	0	4.87	0	0	1	50	8.4	5.9	3.9	268	222	1.60944	10.2	61.9048	4.47	6.1	75	112.51	50	0	1	1	0	4.72304	1	2.04122
360	34.7667	0	0	61	1	11.09	0	0	0	74	12.1	9.3	3.9	98	118	1.47085	9.3	31.2081	4.64	6.7	75	172.61	47	0	1	1	0	5.15103	1	2.15176
361	11.5333	0	1	90	0	1.55	1	1	0	99	5.2	7.1	4	396	228	1.45963	11.4	37.3457	5.02	5.7	75	4.04	63	1	0	1	0	1.39624	1	2.41591
362	108.333	0	0	67	1	9.47	0	0	1	71	10.7	6	4	41	146	1.31824	9.4	39.2857	4.58	4.5	75	30.93	56	0	1	0	0	3.43173	1	2.4248
363	108.3	0	0	47	1	9.09	0	0	1	73	11.1	8.8	4.1	76	180	1.34602	9.4	31.9249	5.61	4.8	75	207.26	51	0	1	1	0	5.33397	1	2.56495
364	108.333	0	0	65	0	25.85	0	1	0	53	8.3	7.1	4.6	354	184	1.77307	11.3	52.6316	5.01	4	75	69.91	59	1	0	0	1	4.24721	1	2.92316
365	108.3	0	0	41	0	9.69	0	1	0	88	13.6	9.6	4.4	51	121	1.29928	10.3	22.6148	4.21	9.9	75	295.7	44	1	0	1	0	5.68935	1	3.18221
366	3.03333	0	0	55	1	0.56	0	0	1	68	11.1	6.2	4.1	58	167	1.17499	10.4	35.1931	5.22	4.5	74	48.06	50	0	1	0	0	3.87245	0	0.587787
367	108.3	0	0	66	0	4.84	0	0	0	67	11.3	7.2	4.5	220	197	1.56564	10.6	25.7426	4.2	3.9	74	102.88	42	0	0	0	0	4.63356	0	0.955511
368	46.3333	0	0	54	0	10.06	0	0	0	79	9.7	6	4.5	121	178	1.59686	10.1	34.1232	4.93	4.5	74	54.74	48	0	0	0	0	4.00259	0	0.993252
369	81.7333	0	1	77	0	0.88	1	1	1	63	8.3	7.6	4.1	237	218	1.57819	9.8	26.4317	4.24	5.6	74	147.8	48	1	1	1	0	4.99586	0	1.43508
370	108.333	0	0	61	0	3.12	0	0	0	68	9.1	7.8	4.7	72	164	1.51146	10.8	41.1168	4.46	7.3	74	53.35	41	0	0	0	0	3.97687	0	1.54756
371	13.7333	1	1	84	1	9.05	0	0	0	73	10.8	6.3	3.3	64	130	1.19942	10.2	24.5033	4.71	3.8	74	40.99	69	0	0	0	0	3.71333	0	1.54756
372	108.3	0	0	47	0	13.09	0	0	1	98	11.7	8.9	4.2	555	128	1.28913	10.6	33.0935	4.98	7	74	59.5	#NULL!	0	1	0	1	4.08598	0	1.60944
373	73.9	1	1	81	0	11.32	0	0	0	71	9	8.5	4.3	116	169	1.37231	9.8	31.6667	5.55	4.6	74	151.48	54	0	0	0	0	5.02045	0	1.60944
374	63.4	0	1	74	0	0.67	1	0	0	57	7.7	7.3	3.6	171	147	1.40399	9.1	25.9259	5.52	2.5	74	25.67	55	1	1	0	0	3.24532	0	1.6864
375	56.4333	1	1	74	1	12.51	1	0	0	92	10.3	7.5	4.4	82	184	1.52606	9.6	37.6543	4.49	3.8	74	231.52	59	1	0	0	0	5.44467	1	1.8718
376	68	1	1	55	0	3.86	1	0	1	75	10	7.1	4.4	132	175	1.27	10.7	37.037	4.91	4.8	74	39.53	49	1	0	0	0	3.67706	1	1.91692
377	108.333	0	0	53	1	1.36	0	0	0	69	10.9	5.8	4.7	81	148	1.18958	11.6	29	4.37	3.9	74	145.67	57	0	0	0	0	4.98134	1	2.09186
378	108.333	0	0	49	0	9.71	0	1	1	75	12.6	7.3	4.3	166	170	1.27297	11	34.2308	4.93	5.9	74	131.52	45	0	1	0	0	4.87916	1	2.33214
379	36.3333	0	0	78	0	1.41	1	0	0	84	7.2	7.3	3.8	138	96	1.48638	8.1	21.5909	4.41	3.9	74	108.72	56	0	0	0	0	4.68878	1	2.58022
380	72.2	0	0	38	1	4.26	0	0	1	62	12.5	5.7	4.2	71	129	1.23676	10.8	19.2118	4.69	4.3	73	91.23	39	0	1	0	0	4.51338	0	1.1314
381	85.0667	1	1	77	1	8.18	0	1	0	55	9.8	7.5	4.2	113	182	1.36828	10.6	35.1111	5.27	4.4	73	48.4	47	1	0	0	0	3.8795	0	1.6864
382	108.3	0	0	48	1	2.33	1	0	0	93	12	7.3	4	229	212	1.20039	10.9	21.8919	4.58	7.8	73	40.94	43	0	0	0	0	3.71211	0	1.72277
383	99.3667	1	1	87	0	6.02	0	1	0	59	8.6	7.4	4.1	136	160	1.67964	10.3	33.3333	4.25	5.5	73	194.64	57	0	0	0	0	5.27115	1	1.93152
384	30	0	0	67	0	11.49	0	1	0	74	7.7	7.2	4.5	111	216	1.35963	9.7	30.6878	4.89	5.6	73	168.47	51	1	0	0	0	5.12676	1	2.0149
385	8.33333	1	1	76	1	8.47	0	1	0	55	11.1	6.4	4.3	58	220	1.29928	13.2	31.6794	4.86	5.3	73	308	58	1	1	0	1	5.7301	1	2.29253
386	6.2	0	0	60	1	0.53	1	0	1	63	8.8	8	4.2	262	135	1.37055	9.8	15.6098	4.83	6.4	73	65.2	50	1	0	0	0	4.17746	1	2.45101
387	24.9667	1	1	83	1	12.13	1	0	0	62	8.7	6.4	4.5	80	146	1.1827	12.6	37.8947	4.11	5.4	73	49.04	45	0	0	0	0	3.89264	1	2.47654
388	51.6333	1	1	82	0	0.96	1	0	1	63	6.2	0.3	4.2	127	209	1.43508	11.5	60.8696	4.9	3.4	72	251.57	42	1	0	0	1	5.52772	0	1.66771
389	73.3333	0	1	83	1	0.25	0	1	0	54	7.8	0.2	4.5	122	178	0.993252	9	44.3182	3.89	4	72	213.77	41	0	1	1	0	5.3649	1	1.84055
390	72.2333	0	0	55	0	4.71	0	0	0	58	8.9	6.3	4.5	162	235	1.28785	10.5	12.6923	5.06	4.9	72	81.55	38	0	1	0	0	4.40122	1	2.0149
391	108.3	0	0	46	1	2.55	1	0	1	53	11.5	6.5	4.6	206	264	1.40534	10.8	20	5.16	5.5	72	24.97	49	0	1	1	0	3.21768	1	2.0149
392	40.2667	1	1	76	1	1.24	0	1	1	51	9.2	7.3	4.5	166	106	1.29277	11.2	52.8846	4.22	4.7	72	108.86	52	1	0	0	1	4.69006	1	2.45101
393	40.1667	0	0	65	0	2.29	1	1	0	54	7.7	5.4	4.1	125	174	1.50408	9.9	17.8218	5.47	4.3	72	20.44	60	0	0	0	1	3.01749	1	2.68102
394	103.533	0	1	59	1	0.29	1	0	1	62	9.5	8	3.6	353	169	0.99164	9.1	15.5102	4.81	4.5	71	10.23	51	1	0	1	0	2.32532	0	0.693147
395	72.2333	0	0	49	1	0.97	1	0	0	39	6.7	5.9	3.7	33	109	1.09861	11.1	66.875	4.33	2	71	64.34	48	0	0	1	0	4.16418	0	1.02962
396	108.333	0	0	56	0	12.99	0	0	0	83	12.5	7.7	4	114	155	1.42311	9.5	41.6667	4.77	5.7	70	242.48	47	0	0	0	0	5.49092	0	1.09861
397	84.4	0	0	65	0	0.85	0	1	1	68	8.9	0.4	3.7	62	113	1.51146	10.7	45.6647	5	3.3	70	31.29	49	0	1	0	1	3.4433	0	1.70475
398	108.333	0	0	43	1	9.93	0	0	0	82	15.1	7.6	4.5	74	155	1.27123	14.3	46.89	4.82	6.1	70	83.8	40	0	0	0	0	4.42843	0	1.72277
399	51.5333	1	1	81	1	0.71	1	0	0	92	11.1	7.7	4.5	88	140	1.26369	9	20	4.38	6.5	70	33.41	59	1	0	0	0	3.50886	1	1.8563
400	84.4333	0	0	72	0	0.69	1	0	1	68	9.5	0.2	3.8	327	260	1.58045	10.9	31.9588	4.51	5.5	70	62.53	45	1	0	1	0	4.13565	1	1.8718
401	108.333	0	0	57	1	2.18	1	0	0	50	11	7.7	4.8	110	134	1.13943	12.4	58.7786	4.51	6.3	70	36.83	42	0	0	0	0	3.60631	1	2.99573
402	108.333	0	0	71	0	0.21	1	0	1	46	6.7	6.7	3.5	208	166	1.26369	10.2	32.0388	3.9	3.2	69	114.08	#NULL!	1	1	0	0	4.7369	0	1.09861
403	11.2333	0	0	45	0	1.22	1	0	1	64	8.1	0.3	#NULL!	#NULL!	#NULL!	1.26851	#NULL!	#NULL!	3.58	6.8	69	306.05	#NULL!	0	0	0	0	5.72375	1	2.05412
404	108.333	0	0	50	1	1.61	1	0	1	64	8	7.1	4.8	64	159	1.21444	9.4	48.1605	4.21	5.5	69	91.04	51	0	0	0	1	4.5113	1	2.07944
405	19.6333	0	1	74	0	8.34	0	0	1	98	6.3	8.1	3.6	142	149	1.94591	9.9	16.7488	4.33	5.5	69	40.89	59	0	0	0	0	3.71089	1	2.19722
406	108.333	0	0	35	1	6.22	1	1	0	83	14.8	7.8	4.8	235	161	1.19996	11	29.1339	4.38	3.8	68	109.76	47	0	1	0	0	4.6983	0	0.182322
407	33.7	1	1	78	0	0.62	1	0	1	94	8.9	7.4	3.9	74	151	1.45225	10.2	29.1139	6.03	6.1	68	33.89	49	0	0	0	0	3.52312	0	0.832905
408	2.53333	0	0	60	0	0.95	0	0	1	98	15.2	11.3	4.1	38	139	1.75175	9.8	16.2996	5.39	4.9	68	60.57	50	0	1	1	0	4.1038	0	1.25276
409	72.2333	0	0	49	0	4.56	0	0	1	71	8.5	5.1	4.4	113	152	1.49009	11.1	30.5419	5.11	3.6	68	38.88	38	0	1	0	0	3.66048	0	1.335
410	36.3333	0	0	74	1	1.97	0	1	1	77	11.7	6.7	4.1	184	144	1.29928	10.3	19.3182	6.76	5.2	68	13.33	40	0	1	1	0	2.59002	1	1.93152
411	102.3	0	0	69	0	7.11	1	0	1	40	7.3	4.6	4.2	171	215	1.60944	9.7	29.7872	4.64	2.1	68	36.28	61	1	1	1	0	3.59127	1	1.94591
412	96.3667	0	0	56	1	0.33	1	0	1	90	11.4	8.4	4.2	122	121	1.13251	7.9	36.0595	4.53	6.4	68	82.73	59	1	1	0	0	4.41558	1	2.00148
413	70.1667	1	1	58	1	0.87	1	1	0	68	7.1	0.4	2.9	189	143	1.38629	9.2	13.0435	4.84	4.9	68	10.56	#NULL!	1	1	0	0	2.35707	1	2.23001
414	108.3	0	0	84	1	6.98	0	0	0	40	10.8	6.8	4.2	87	190	1.49165	10.8	49.2386	4.28	4.1	68	51.94	45	0	0	0	0	3.95009	1	2.35138
415	30.5333	1	1	78	1	5.72	1	1	0	33	4.6	5.1	3.6	209	121	1.70475	8.6	27.0677	4.54	3.1	68	39.53	51	1	0	0	1	3.67706	1	2.45959
416	108.333	0	0	47	0	20.32	0	0	1	76	7.9	5.3	4	37	140	1.69168	10.3	27.3292	4.84	3.8	68	172.66	45	0	1	1	0	5.15132	1	2.95491
417	72.2	0	0	58	0	2.53	0	0	0	74	10.3	8	4.2	61	182	1.41369	9.9	37.1859	4.98	4.2	67	54.2	44	0	0	0	0	3.99268	0	0.955511
418	108.3	0	0	52	1	4.02	0	0	1	86	11.7	7.1	4.3	43	195	1.40982	10.3	38.3929	4.21	5.3	67	82.16	42	0	1	0	0	4.40867	0	1.72277
419	17.5333	0	0	66	0	2.21	0	1	0	43	8.6	6.8	3.6	76	167	1.81529	10.2	26.9231	4.97	5.8	67	31.69	40	1	0	0	0	3.456	0	1.74047
420	84.4	0	0	68	0	0.81	1	0	1	69	8.1	0.3	3.7	255	179	1.23837	9.1	18.4049	4.56	3.9	67	86.19	49	0	0	0	1	4.45655	1	1.82455
421	36.3333	0	0	69	0	5.26	0	0	1	70	10.7	7.5	4.1	91	173	1.54045	9.6	24.2574	4.26	5.6	67	59.59	49	1	0	0	0	4.08749	1	1.8563
422	30.3	1	1	76	0	0.81	1	1	1	71	7.6	5.6	4.6	177	175	1.26695	10.4	48.6486	4.41	5	67	189.86	50	0	1	0	1	5.24629	1	2.00148
423	108.3	0	0	53	0	2.01	1	0	0	69	7.3	5.1	4.2	53	177	1.40089	10.9	28.6957	5.2	6.5	67	20.84	50	0	0	0	0	3.03687	1	2.18605
424	97.0333	0	0	57	1	8.69	0	0	0	74	11.7	8.8	4.5	266	175	1.35963	11.9	48.4305	4.77	4.4	67	81.08	45	1	0	0	1	4.39544	1	3.32143
425	66.8667	1	1	71	0	1.99	0	0	1	73	7.7	9.7	4	221	207	1.11241	9.1	27.9461	5.23	8.5	66	140.47	67	1	1	1	0	4.94499	0	0.993252
426	42.6333	0	0	51	1	0.73	0	0	1	61	15.2	8.1	4.4	128	180	1.2205	12.9	46.25	5.29	4.9	66	24.44	54	0	1	0	0	3.19622	0	1.19392
427	24.3333	1	1	66	0	2.75	1	0	0	29	6.1	3.8	4.3	131	143	0.659246	10.1	38.4977	4.36	4.7	66	44.74	48	0	1	1	0	3.80087	1	2.05412
428	59.8	1	1	66	0	1.15	1	1	1	90	9.3	0.4	4.6	220	273	1.36432	9.9	38.2353	4.5	5.5	66	221.93	52	1	0	0	0	5.40236	1	2.10413
429	4.4	1	1	75	1	1.87	0	0	0	49	8.8	6	4.4	52	225	1.40691	10	27.3973	4.29	5.2	65	17.16	45	0	0	0	0	2.84258	0	1.02962
430	72.2	0	0	76	1	0.53	0	0	1	53	6.4	6.2	4.3	90	126	1.33123	10.6	44.4444	4.05	3.7	65	187.02	50	0	0	1	0	5.23122	0	1.22378
431	13.7667	1	1	71	1	1.34	1	1	1	62	6.4	0.4	3.9	83	161	1.08261	10.5	32.2034	3.99	4.2	65	77.86	44	1	1	1	0	4.35491	1	1.82455
432	15.5667	0	1	69	0	5.65	1	0	1	74	7.9	7.1	3.8	221	150	1.47085	8.9	29.1457	4.4	4.6	65	66.3	66	1	1	0	0	4.19419	1	1.8563
433	32.3333	1	1	67	0	9.96	0	1	1	127	10.3	8.8	4.1	64	164	1.28884	10.2	23.1579	4.14	7	65	58.33	54	1	0	1	0	4.06612	1	1.8718
434	2.73333	0	1	71	1	0.56	1	1	1	60	11.5	0.3	3.3	85	153	1.0033	9.4	25.8503	3.84	6	65	127.94	57	1	1	1	1	4.85156	1	2.15176
435	60.3333	0	0	49	0	0.1	0	0	0	50	6.6	6	4.2	121	192	0.967584	8	12.5436	4.62	5.6	65	175.32	#NULL!	0	0	0	0	5.16661	1	2.38876
436	51.9667	1	1	68	1	9.93	0	0	1	52	9.2	5.9	4.7	505	234	1.0068	10.3	22.6415	5.16	4.9	65	355.57	51	1	1	1	1	5.87372	1	2.75366
437	108.333	0	0	49	0	3.37	0	0	1	61	9.6	7.2	4.4	127	233	1.54592	9.1	26.3158	4.67	6	64	173.65	40	0	1	0	0	5.15704	0	0.788457
438	75.3	0	0	72	0	13.98	1	0	0	41	9.1	6	4.1	229	223	1.31568	10.5	47.1591	4.92	3.1	64	42.03	41	0	0	0	0	3.73838	0	0.916291
439	108.3	0	0	54	0	13.47	0	0	0	61	10.7	7.1	4.5	101	190	1.47182	11	51.2295	4.52	5.2	64	39.17	47	0	1	0	0	3.66791	0	0.955511
440	108.3	0	0	54	0	1.76	0	0	0	74	8.9	7.3	4.3	49	178	1.90617	10.7	49.6124	5.28	6.9	64	13.97	47	0	0	1	0	2.63691	0	1.02962
441	41.5333	1	1	87	0	5.01	0	0	0	97	8.1	7	3.6	90	185	1.68434	8	29.4118	4.2	10.9	64	93.99	51	0	0	0	0	4.54319	0	1.09861
442	96.3333	0	0	58	1	0.88	1	0	0	59	8.8	5.9	4.4	111	145	1.24432	9.3	20.6422	4.86	5.4	64	9.35	47	1	1	0	0	2.23538	0	1.1314
443	96.3667	0	0	48	1	0.86	1	1	0	52	11	6.3	4.6	555	181	1.38629	10.3	22.5941	3.91	3.1	64	108.32	46	1	0	0	0	4.68509	0	1.28093
444	55.8667	0	0	54	1	9.04	0	0	0	60	12.8	8.8	4.4	204	149	1.38629	9.3	42.9787	4.67	4.3	64	161.91	45	1	0	0	0	5.08704	0	1.56862
445	108.3	0	0	80	1	1.8	0	1	0	48	9.9	5.7	4.2	101	126	1.23214	10.6	32.967	4.19	4.4	64	82.8	54	0	1	0	1	4.41643	0	1.70475
446	108.3	0	0	47	0	8.73	0	0	0	61	10.4	6.2	4.5	120	251	1.27766	10.6	42.8571	4.67	6.3	64	110.75	50	0	0	0	0	4.70728	1	1.91692
447	25.6	1	1	82	0	1.79	1	0	1	91	8.4	0.3	4.2	178	233	1.46634	10.8	24.4186	5.08	6	64	22.96	57	0	0	0	0	3.13375	1	2.00148
448	6.1	1	1	81	1	4.64	0	0	0	115	10.2	8.4	3.4	121	158	1.37764	10.4	26.6055	4.49	5.5	64	136.01	52	0	0	0	1	4.91273	1	2.24071
449	9.63333	1	1	81	1	1.71	1	1	1	49	5.8	5.9	3.5	116	125	1.6946	10.5	29.8137	5.12	4	64	23.07	48	1	0	0	0	3.13853	1	2.58776
450	88.9667	1	1	72	1	7.03	1	0	1	54	8.6	4.9	3.9	108	148	1.28093	10.6	47.8261	4.38	5.7	63	105.04	51	0	0	0	0	4.65434	0	0.832905
451	92.0667	0	0	74	1	4.75	1	0	0	41	10.1	7.1	3.9	167	167	1.41099	10.1	26.9767	4.64	5.3	63	27.33	52	0	1	0	0	3.30798	0	1.60944
452	84.4333	0	0	48	1	0.44	1	1	1	80	10	0.3	#NULL!	#NULL!	#NULL!	0.980829	#NULL!	#NULL!	4.26	8.4	63	83.35	#NULL!	0	1	1	0	4.42305	1	1.96009
453	72.2	0	0	73	0	0.29	0	1	0	49	6.6	7.2	4	74	156	1.32687	10.1	31.0881	4.59	3.7	63	87.63	46	0	0	0	0	4.47312	1	2.82731
454	27.3333	1	1	55	1	0.72	1	0	0	67	7.6	8.2	4.4	128	172	1.16017	11.2	42.8571	4	4.1	62	103.88	48	1	0	0	0	4.64324	0	0.182322
455	108.3	0	0	72	1	1.87	1	1	0	69	13	5.9	3.9	209	156	1.18958	9.6	14.5	3.57	5.7	62	63.2	46	1	0	0	0	4.1463	0	0.262364
456	71.2333	1	1	76	1	4.91	0	0	0	55	9.4	6.3	4.1	230	206	1.52243	11.2	38.587	4.65	5.2	62	36.67	61	0	0	0	0	3.60196	0	1.1314
457	108.333	0	0	48	0	8.46	0	0	0	86	11.8	8.1	3.9	162	167	1.45862	10.3	42.8571	4.76	4.7	62	172.63	42	0	1	0	0	5.15115	0	1.56862
458	108.333	0	0	58	1	10.88	0	0	1	59	13.8	7.2	4.3	191	242	1.30495	10.5	55.1546	4.55	5.6	62	42.29	#NULL!	0	1	1	0	3.74455	0	1.58924
459	108.333	0	0	59	0	9.5	0	0	0	65	12.7	6.2	4	73	227	1.4018	9.3	25.9259	4.73	5.1	62	86.05	42	0	0	0	0	4.45493	0	1.64866
460	41.4333	0	1	68	0	13.8	0	1	0	61	8	8.2	3.9	257	177	1.71298	12.6	24.1525	4.13	4.2	62	8.76	57	1	0	0	0	2.1702	1	1.98787
461	36.3667	0	0	76	1	0.88	0	1	0	64	9.9	6.1	4.7	116	178	1.26851	10.4	20	4.53	3.6	62	182.66	52	0	1	0	0	5.20763	1	2.34181
462	94.5	0	1	72	0	3.73	0	1	0	61	7.9	8.1	3.8	183	168	1.40282	11.4	42.0513	4.73	3.5	61	88.77	56	1	0	0	0	4.48605	0	0
463	108.3	0	0	54	1	1.3	0	0	0	84	15.2	8.6	4.6	148	183	1.43508	10.9	25.2212	5.24	6.3	61	13.55	40	0	0	0	0	2.60639	0	0.741937
464	108.3	0	0	69	0	9.47	0	0	0	68	9.4	6.5	4.5	129	250	1.44692	10.1	60.9626	4.44	4.9	61	48.03	43	0	0	0	0	3.87183	0	0.955511
465	51.4333	0	1	82	0	4.27	0	0	0	45	9.9	7.1	4.4	165	172	1.32176	12.4	55.8442	4.85	3.4	61	35.57	50	0	0	0	0	3.5715	0	1.22378
466	1.3	0	0	83	1	0.78	0	1	0	64	8.6	6.6	4.1	120	160	1.38629	10.8	28.9855	3.98	5.9	61	40.38	49	1	0	0	0	3.69833	0	1.4816
467	31.3333	1	1	70	1	0.83	1	1	0	65	7.9	9	4.2	118	201	1.08334	9.8	26.6409	4.96	3.6	61	41.51	59	1	1	0	0	3.72593	0	1.62924
468	58.8	0	0	55	1	5.11	1	0	1	73	11.7	6.5	4.7	219	178	1.29473	13.4	48.4211	3.88	6.6	61	93.91	47	0	1	0	0	4.54234	1	1.79176
469	37.7	1	1	65	1	0.6	1	1	0	49	4.9	3	3.9	137	210	0.595983	8.8	43.8053	4.68	4.2	61	36.57	55	0	1	0	0	3.59923	1	1.79176
470	72.2	0	0	52	1	0.32	1	1	1	89	9.8	7.4	4.1	94	169	1.08744	9.6	23.8342	3.78	6.2	61	152.62	#NULL!	0	0	1	0	5.02795	1	1.82455
471	12.4667	0	0	58	1	1.81	1	0	1	48	8.7	0.3	3.9	53	148	1.03799	9.9	42.6396	4.24	4.4	61	303.89	52	0	1	0	0	5.71667	1	1.8563
472	72.4	1	1	59	0	0.72	1	1	0	85	10.7	0.4	3.6	86	186	1.14681	9.8	27.5449	4.27	7.1	61	160.06	62	1	0	0	1	5.07555	1	1.93152
473	94.0667	1	1	61	0	6.03	0	0	1	65	9.8	7.6	4.7	127	243	1.28402	9.6	40	5.14	5.5	61	50.07	56	0	0	0	1	3.91342	1	2.5096
474	41.4333	1	1	63	1	1.18	1	0	0	33	6.5	5.8	3.7	46	129	1.29928	11.3	35.2041	5.52	2.7	60	6.62	40	1	0	0	0	1.8901	0	0.336472
475	72.2333	0	0	50	0	0.8	0	0	0	91	10.9	10.9	4.4	133	175	1.56642	9.5	27.8027	3.9	5.7	60	144.36	41	0	0	0	0	4.97231	0	0.587787
476	52.2333	0	0	50	1	2.13	0	1	1	76	10.3	7.5	4.7	52	136	1.15268	10.2	40.201	5.07	6.6	60	10.42	50	0	1	0	0	2.34373	0	0.741937
477	108.3	0	0	62	0	11.05	1	0	0	63	8	7.2	4	286	197	1.57819	10.1	27.8947	4.77	3.7	60	30.59	43	1	0	0	0	3.42067	0	1.19392
478	108.3	0	0	66	1	3.18	1	1	0	68	12.8	7.4	4.9	210	189	1.22378	11.4	38.5246	4.39	4.8	60	24.6	44	0	0	0	0	3.20275	0	1.4816
479	108.3	0	0	40	1	6.54	0	0	1	88	16.5	7.7	4.4	246	179	1.25846	12.2	27.5229	5.26	7.1	60	54.09	52	0	1	0	1	3.99065	1	1.8718
480	15.1333	1	1	61	1	6.09	1	1	1	34	6.3	5	3.3	209	102	1.32914	10.1	19.4757	5.7	2.4	60	20.19	54	1	0	0	1	3.00519	1	1.93152
481	108.333	0	0	49	1	17.01	0	0	0	74	11.8	8.4	4.6	183	180	1.16857	11.5	15.3488	4.42	3.3	60	145.66	48	0	0	0	0	4.98128	1	2.02815
482	107.033	0	1	85	0	1.37	0	0	0	56	11.1	5.7	3.9	44	200	1.62746	10	18.75	4.47	3.8	60	169.12	50	0	1	0	1	5.13061	1	2.83908
483	72.2333	0	0	58	0	0.86	1	0	0	52	6.1	5.3	4.7	261	174	1.17865	10.6	27.9167	4.81	4.1	59	56.92	47	0	0	0	0	4.04165	0	0.916291
484	96.3333	0	0	56	0	0.59	1	0	0	67	8.6	7	4.5	179	213	1.71979	9.6	22.093	4.41	4.8	59	76.98	49	1	0	0	1	4.34355	0	1.1314
485	108.333	0	0	63	1	6.61	0	0	0	50	11	6.6	4.8	91	204	1.20397	11.6	51.3369	4.55	5.2	59	64.34	42	0	0	0	0	4.16418	0	1.50408
486	40.6	0	1	73	1	6.58	0	0	0	53	8.9	0.3	4.5	211	252	1.48539	11.1	36.9792	4.45	4.2	59	50.83	49	1	0	0	0	3.92849	0	1.75786
487	98.6333	0	1	68	0	5.42	0	0	1	63	10.6	7.9	4.6	157	191	1.43508	9.8	40.856	4.73	7	59	123.18	52	0	1	0	0	4.81365	1	1.96009
488	8.36667	1	1	70	0	4.68	0	0	1	75	9.5	7.5	4.5	54	189	1.5449	11.1	37.6289	5.32	6.3	59	55.37	57	0	0	0	0	4.01404	1	2.05412
489	45.8333	0	1	73	1	0.35	0	1	0	71	9.6	9.9	3.7	142	180	1.26695	8.4	15.736	4.26	4.2	59	160.73	57	1	0	1	0	5.07973	1	2.19722
490	108.3	0	0	63	1	11.82	1	0	1	59	11.9	7.2	4.1	294	186	1.24432	12.6	22.6277	4.59	4.3	59	55.18	47	0	0	0	0	4.0106	1	2.28238
491	72.7	1	1	60	1	9.09	1	1	0	69	8.6	5.8	4.4	132	149	1.46152	9.8	19.9115	4.91	6.5	59	99.69	64	1	0	0	0	4.60207	1	3.19867
492	72.2333	0	0	55	1	0.43	1	0	1	75	10.7	6.3	4.4	172	160	1.18199	10.4	72.3958	4.59	5.3	58	174.21	37	1	1	1	0	5.16026	0	0.405465
493	78.6333	1	1	75	0	2.11	#NULL!	#NULL!	0	79	9.1	7.8	4.4	183	127	1.59686	9.4	46.5217	5.8	6	58	11.46	49	#NULL!	#NULL!	#NULL!	#NULL!	2.43886	0	0.530628
494	108.3	0	0	53	0	4.61	0	0	1	72	10.2	7.5	4.4	82	217	1.38629	10	29.2929	4.25	4.8	58	113.97	45	0	0	0	0	4.73594	0	0.955511
495	16.0667	0	0	57	1	0.53	1	0	1	99	14.1	10.6	5.3	119	117	0.984202	11.2	29.3617	4.25	9.3	58	138.04	53	1	0	0	1	4.92754	0	1.16315
496	72.2	0	0	30	1	0.65	0	0	0	62	9.5	6.8	4.9	91	162	1.1314	10.4	42.1801	4.37	5.6	58	72.2	42	0	0	0	0	4.27944	0	1.41098
497	72.1333	0	0	60	1	0.4	1	0	0	80	3.7	9.3	4	94	175	1.20397	9.3	34.5382	4.84	4.6	58	#NULL!	45	1	0	0	1	#NULL!	1	1.91692
498	105.667	0	0	76	0	4.47	0	0	0	91	10.8	9.3	4.3	117	149	1.33281	11.3	76.0976	4.5	6.3	58	41.12	44	0	1	0	0	3.71649	1	2.16332
499	51.6	1	1	86	0	1.25	1	0	0	53	5.8	6.5	3.7	116	146	1.33123	10.9	40.796	4.84	4.1	58	24.05	52	0	0	0	0	3.18013	1	2.19722
500	96.3333	0	0	55	0	0.82	0	0	1	56	8.8	5.7	4.5	80	186	1.82813	10.4	29.386	4.76	4.8	57	20.57	43	0	0	0	0	3.02383	0	0.405465
501	12.5667	0	0	57	1	2.66	0	0	0	68	12.1	6.6	4.2	65	157	1.32914	9.8	29.9145	4.97	5.5	57	20.48	58	0	0	0	0	3.01945	0	0.470004
502	62.0667	1	1	67	0	5.5	1	0	1	67	8.7	6.4	4.3	154	201	1.4321	10	32.5444	4.54	5	57	47.63	53	0	1	0	0	3.86346	0	0.693147
503	108.333	0	0	63	0	4.47	0	0	1	68	9.9	6.3	4.7	80	144	1.44692	10.6	23.6842	4.71	6	57	42.19	68	0	1	0	0	3.74218	0	0.916291
504	72.2667	0	0	52	0	0.74	0	0	0	133	13.7	9.8	4	60	186	1.39384	8.1	44.4976	4.31	8.3	57	133.49	61	0	0	0	0	4.89403	0	0.993252
505	44.9333	0	1	79	1	1.82	0	0	1	81	12.2	6.9	3.6	73	124	1.45001	10.2	27.6596	4.31	5.5	57	217.79	58	1	1	0	0	5.38353	0	1.335
506	44.5333	1	1	65	1	4.03	1	0	1	61	10	6.3	4.2	210	231	1.27766	11.4	29.108	4.6	4.8	57	67.22	51	1	0	0	0	4.20797	0	1.62924
507	5.1	0	0	54	1	0.97	1	0	0	102	11.8	6.8	4.3	273	139	1.22378	15.5	12.8378	4.44	5.8	57	25.51	57	1	0	0	1	3.23907	0	1.72277
508	28.4667	1	1	66	1	1.16	1	0	1	73	5.1	3.9	3.7	83	158	1.34602	8.2	17.4129	4.66	6.2	57	20.49	53	1	0	0	0	3.01994	1	2.06686
509	30.3667	1	1	81	1	2.58	0	0	1	57	11	8.3	4.5	287	175	1.335	10.7	50.2146	4.59	4.5	57	153.08	52	0	0	0	0	5.03096	1	2.2192
510	19.3333	0	0	64	1	0.51	1	1	0	97	12.5	5.5	4.4	108	99	1.0782	9.2	22.8137	4.5	4.7	57	87.82	48	1	0	0	1	4.47529	1	3.16548
511	63.1	1	1	50	1	6.47	0	0	1	86	14.1	8.6	4.2	272	185	1.40982	11.2	43.6242	4.32	7.1	57	187.45	52	1	1	0	1	5.23351	1	3.23868
512	22.4	0	0	80	1	2.23	1	1	0	51	9.7	6.4	3.9	219	218	1.29277	10.1	24.0964	4.4	5.8	56	55.34	48	1	0	0	0	4.0135	0	0.262364
513	50.6	1	1	67	0	0.73	0	0	1	86	12.3	8	4.1	115	154	1.56398	11.3	41.9811	4.79	5.4	56	65.87	44	0	1	1	0	4.18768	0	0.955511
514	85.6	1	1	33	1	5.15	0	0	0	76	11.3	7.5	4.5	71	160	1.49752	9.3	14.4295	4.5	8.9	56	51.23	57	1	0	0	0	3.93633	0	1.09861
515	7.4	0	1	85	0	0.38	0	1	0	67	6.5	8.3	3.9	222	245	1.31432	9.2	21.4286	4.33	4.4	56	92.59	54	0	0	0	0	4.52818	0	1.25276
516	86.6667	1	1	55	0	3.97	1	0	1	85	8.9	6.5	4.3	78	148	1.55228	8.8	26.3393	4.64	7	56	168.29	47	0	1	1	0	5.12569	0	1.30833
517	11.9667	0	0	51	1	17.01	0	0	1	51	9.8	6.7	3.1	82	110	1.53393	10.2	97.2222	5.17	4.3	56	96.55	#NULL!	0	1	0	0	4.57006	0	1.36098
518	108.333	0	0	59	0	9.37	0	1	0	80	11.4	8	4.3	84	139	1.20397	8.6	29.4686	4.47	6.7	56	162.75	43	0	0	0	0	5.09222	0	1.36098
519	108.333	0	0	55	1	7.58	0	0	1	39	11.4	5.4	4.1	41	160	1.46634	11.5	42.7835	4.39	5.2	56	71.79	46	1	1	0	0	4.27375	1	1.94591
520	36.3667	0	0	62	0	0.96	0	0	1	69	8.8	6.4	4.5	78	240	1.28967	10.6	33.5052	4.49	4.2	56	97.04	58	0	1	0	0	4.57512	1	1.97408
521	108.333	0	0	57	0	9.52	#NULL!	#NULL!	0	70	8.3	6.6	3.8	91	174	1.41528	9.7	30	4.91	5	55	30.98	46	#NULL!	#NULL!	#NULL!	#NULL!	3.43334	0	0.955511
522	108.333	0	0	59	1	0.12	0	0	0	85	15.3	10.4	4.3	152	172	0.946144	9.8	8.46774	3.36	6.4	55	134.33	#NULL!	0	0	0	1	4.9003	0	1.06471
523	108.333	0	0	74	1	0.64	1	0	0	62	7.7	7.5	4.3	104	133	1.23676	12.6	34.3874	4.67	4.1	55	19.34	49	1	0	0	0	2.96218	1	2.36085
524	72.2667	0	0	77	0	1.01	0	0	1	104	12.9	9.6	4.5	188	200	1.34855	11.3	52.4064	3.78	5.4	55	71.17	46	0	0	1	1	4.26507	1	2.43361
525	64	1	1	70	0	1.52	0	0	0	74	9.9	7	4.5	151	328	1.30833	10.9	52.6316	5.18	3	55	20.59	52	1	0	0	1	3.02481	1	2.78501
526	36.3333	0	0	87	0	0.34	0	0	0	103	10.1	7.6	3.6	41	130	1.16899	10.7	41.4508	5.3	7.6	54	13.71	56	0	0	0	0	2.61813	0	1.1314
527	86.4333	0	0	66	1	7.31	1	0	1	45	7.8	5.2	4.1	73	241	1.24171	10.5	35.0649	4.76	4.9	54	27.71	46	0	1	0	0	3.32179	0	1.28093
528	54.7	1	1	69	1	5.25	0	0	1	81	12.9	8.2	4.6	187	188	1.30341	9.9	57.4074	4.91	5	54	242.02	44	0	1	1	0	5.48902	0	1.335
529	36.3333	0	0	86	1	0.3	0	1	1	58	7.4	6.4	3.4	94	150	1.57554	9.7	58.6777	4.67	3.8	54	39.42	49	1	0	0	0	3.67427	0	1.36098
530	36.3667	0	0	81	0	0.75	1	0	1	91	8.4	7.3	4.1	304	197	1.29198	11.6	37.9808	5.1	4.5	54	29.88	58	0	1	0	0	3.39719	0	1.56862
531	23.6333	0	0	40	0	0.87	0	0	0	78	9	0.4	4.8	377	282	1.46634	9.6	23.913	4.59	5.2	54	140.14	44	0	0	0	0	4.94264	1	1.98787
532	96.7333	0	0	65	0	0.76	1	0	1	86	7.4	8.2	4.2	115	171	1.40982	10.2	26.0163	4.57	6	54	35.42	50	0	1	0	0	3.56728	1	2.78501
533	31.6667	0	0	72	1	0.53	0	0	1	48	7.5	6	4.4	60	190	1.30625	10.3	21.2766	4.45	4.7	53	25.61	46	0	1	0	0	3.24298	0	0.262364
534	21.4	0	0	44	1	0.98	1	0	0	70	12	8.4	4.7	219	149	1.30406	10.5	24.3781	4.96	6.4	53	17.15	53	0	0	0	0	2.842	0	1.25276
535	72.2333	0	0	54	1	0.28	1	0	1	96	10.7	6.3	4.3	69	106	0.980829	10.6	24.3077	4.54	7.1	53	200.5	55	1	1	0	0	5.30081	0	1.25276
536	102.233	0	0	49	1	0.73	0	0	1	81	10.6	9.5	4.2	57	135	1.25895	11.2	34.6734	4.39	7.9	53	63.56	53	1	1	1	0	4.15198	0	1.56862
537	108.333	0	0	30	1	6.99	0	0	0	66	14.8	8.9	4.9	128	129	1.09861	15.2	13.6719	3.85	8.2	53	100.35	#NULL!	0	0	0	0	4.60866	0	1.60944
538	62.5333	0	0	71	0	9.54	0	0	1	68	9.5	5.6	4.5	70	181	1.82161	9.7	30.4348	4.74	5.3	53	296.69	51	0	1	0	0	5.69269	1	1.88707
539	59.1	1	1	70	0	0.82	1	0	1	55	6.8	6.5	4.1	113	163	1.60944	10.7	28.2178	4.14	5.3	53	128.52	45	1	0	0	1	4.85608	1	2.0149
540	72.2333	0	0	57	1	0.98	0	0	0	67	12.3	8.8	4.6	790	277	1.20896	11.1	32.3129	4.4	6.4	52	93.63	42	0	0	0	1	4.53935	0	1.22378
541	72.2333	0	0	62	0	0.94	0	1	0	43	8.2	6.2	4.4	449	233	1.05315	9.6	16.7857	4.97	4.5	52	4.9	52	1	0	1	0	1.58924	0	1.41098
542	71.1667	1	1	77	1	1.03	0	0	0	58	11.3	6.6	4.4	155	191	1.28785	9.8	20.2658	3.78	6.1	52	262.76	54	0	0	0	1	5.57124	0	1.54756
543	108.3	0	0	78	0	5.71	0	0	0	62	8.3	6.9	4.3	294	183	1.29392	11	53.8889	4.25	4.5	52	91.54	57	0	0	0	0	4.51678	0	1.75786
544	25.4667	1	1	87	1	4.11	0	1	0	41	9.4	6.1	3.8	56	166	1.07451	10.5	40.3101	4.65	3.6	52	42.2	65	1	0	0	0	3.74242	1	1.80829
545	108.333	0	0	29	0	9.71	0	1	0	60	11.5	7.7	4.1	157	130	1.45529	7.4	45.2381	4.17	5.5	52	132.03	45	0	1	0	0	4.88303	1	2.00148
546	9.96667	0	0	62	1	6.24	1	1	1	74	13.4	8	4.5	79	157	1.25954	10.6	17.3077	5.03	4.7	52	115.43	58	1	1	0	1	4.74866	1	3.01553
547	95.3667	0	0	54	1	7.11	0	0	1	48	12	5.9	4.2	183	180	1.30625	9.7	37.1212	4.62	5.4	51	104.27	43	0	1	0	0	4.64698	0	1.06471
548	108.3	0	0	75	1	2.86	1	0	0	53	9.5	6	4.3	171	134	1.40534	10.4	44.5545	5.15	5.2	51	20.96	45	0	0	0	0	3.04262	0	1.52605
549	35.2333	0	0	68	1	0.66	1	1	1	44	9	6.6	4	100	110	1.14513	9.5	19.7452	4.73	3.6	51	23.38	40	1	1	0	0	3.15188	0	1.56862
550	102.1	1	1	75	0	5.51	1	1	1	64	9.2	8.4	4.1	189	195	1.45083	10.6	35.5769	4.47	3.8	51	52.65	50	1	0	1	0	3.96367	0	1.72277
551	108.333	0	0	50	0	0.82	1	0	1	58	7.6	6.2	4.7	293	277	1.57554	10.5	39.1892	4.15	7.8	51	62.75	53	1	0	0	1	4.13916	1	2.0149
552	108.3	0	0	63	0	2.56	1	0	1	76	8.3	7	3.9	90	166	1.44036	10.4	42.3256	5.41	4.9	51	62.98	47	0	1	0	1	4.14282	1	2.09186
553	36.3667	0	0	62	0	1.14	1	0	0	66	6.1	4.6	3.9	1789	381	1.24522	7.8	34.6304	5.56	2.9	51	37.1	49	1	0	0	0	3.61362	1	2.69463
554	50.7	0	0	66	1	1.89	1	0	0	50	9.2	7.4	4.4	336	291	1.13943	10.7	36.036	4.02	4.8	50	288	49	0	1	0	1	5.66296	0	0.336472
555	96.3	0	0	60	0	0.95	0	0	1	112	9.5	5.8	4.3	50	143	1.62746	9.6	38.0488	5.13	4.2	50	53.99	52	0	1	0	0	3.9888	0	0.788457
556	56.0333	1	1	81	0	3.38	1	0	1	53	7.3	5.9	4	81	201	1.33123	9.7	36.0825	4.83	4.5	50	21.37	50	1	0	0	0	3.06199	0	1.22378
557	108.333	0	0	48	1	1.35	1	1	1	76	11.4	6.3	4.5	99	185	1.19524	8.9	55.1948	4.5	8.9	50	51.91	49	1	1	1	0	3.94951	0	1.28093
558	46.8	0	0	74	1	3.98	0	0	0	93	10.9	9	4.5	205	194	1.23676	11.8	31.1927	4.82	5.9	50	63.02	52	0	0	0	0	4.14345	0	1.335
559	22.4333	0	0	74	0	0.77	1	1	0	89	6.7	0.2	2.5	64	94	1.35314	7.5	16.5563	4.25	7.7	50	109.67	#NULL!	1	0	0	0	4.69748	0	1.66771
560	92.7	1	1	68	0	2.09	1	1	1	44	10.1	5.5	3	296	67	1.4816	8.2	19.2547	4.38	4.7	50	56.54	52	0	1	0	0	4.03495	0	1.72277
561	30.0667	1	1	68	1	4.19	1	0	1	88	9.2	7.1	3.9	148	174	1.29928	10.6	60.5381	4.28	4.8	50	41.93	46	1	0	0	1	3.736	1	1.93152
562	72.2667	0	0	68	0	1.5	0	0	1	64	11.4	11.8	3.9	147	173	1.51983	10.1	23.1183	4.9	7	50	47.9	46	0	1	0	0	3.86912	1	3.65584
563	96.3667	0	0	72	0	13.59	0	0	0	77	8.5	9.6	4.3	88	142	1.70475	11.9	60	4.61	6.5	49	198.27	51	0	0	0	0	5.28963	0	1.09861
564	36.3667	0	0	53	0	1.05	0	0	0	76	9.7	6	4.8	116	231	1.44036	9.7	19.6172	5.39	5.2	49	8.27	54	0	1	1	0	2.11263	0	1.22378
565	108.3	0	0	59	1	3.65	1	0	0	84	10.5	7.8	3.9	171	156	1.43508	9.7	44.8276	4.41	4.6	49	59.21	50	0	0	0	0	4.08109	0	1.43508
566	12.1333	0	0	58	1	0.23	0	0	1	57	7.2	6.1	4	87	163	1.09861	11.4	15.6379	5.12	5.3	49	18.84	55	1	0	0	0	2.93598	0	1.72277
567	81.3333	1	1	42	1	2.55	0	0	0	90	16.7	8.7	4.8	285	192	0.973449	12.9	45.6693	4.35	7.1	49	170.78	45	0	1	0	0	5.14038	1	1.82455
568	108.333	0	0	50	0	4.33	1	0	1	86	12.8	9	4.2	653	262	1.40982	9.3	32.0872	4.62	5.1	49	117.22	50	1	0	1	1	4.76405	1	2.06686
569	108.333	0	0	72	1	8.05	0	0	0	57	12.6	9	4.5	129	161	1.20984	14.4	29.6296	4.12	6.5	49	274.04	45	0	0	0	0	5.61327	1	2.38876
570	72.2333	0	0	51	1	0.96	1	1	0	90	10.2	8.9	4.5	111	196	1.32176	11.2	43.9331	3.91	3.7	48	70.44	44	1	0	0	0	4.25476	0	0.530628
571	108.333	0	0	88	1	10.84	0	0	0	65	10.4	6.9	4.5	140	201	1.34117	10.4	39.1753	4.55	4.1	48	73.89	54	0	0	0	0	4.30258	0	1.25276
572	108.333	0	0	55	0	11.43	0	0	0	75	11	7.8	4.2	162	183	1.5449	10.6	35.443	5	5.1	48	111.62	39	0	0	0	0	4.7151	0	1.60944
573	108.3	0	0	53	0	0.74	1	1	1	57	6.5	7.2	4.6	228	201	1.09861	11.4	41.1985	5.06	5.9	48	36.89	54	0	1	0	0	3.60794	1	1.80829
574	21.2	0	1	69	1	0.82	1	0	1	62	8.6	7.7	4.3	210	242	1.35455	10.5	27.686	4.36	7.1	48	41.73	51	1	0	0	0	3.73122	1	1.8563
575	72.2	0	0	78	1	0.38	1	0	0	60	6.8	5.6	3.5	124	119	1.5294	8.5	22.3796	4.47	4.3	48	52.52	56	1	0	1	1	3.96119	1	1.90211
576	84.4667	0	0	72	1	0.69	1	0	1	68	4.3	0.3	4.2	140	135	1.00063	9.3	44.4954	4.46	4.1	48	13.04	67	0	1	1	0	2.56802	1	2.0149
577	0.9	0	0	64	1	0.7	0	0	1	66	9.6	8.3	3.6	534	286	0.931558	7.8	35.8696	3.93	5.4	48	38.03	56	0	1	0	0	3.63838	1	2.16332
578	8.63333	0	0	74	1	1.04	0	1	0	88	11.1	10.9	4.1	74	237	1.4816	10.2	41.4847	4.06	7.9	48	117.09	50	1	0	0	0	4.76294	1	2.4681
579	47.0333	1	1	65	0	19.07	0	0	0	59	8.7	7.3	4.2	47	163	1.77495	9.8	44	5.39	3.8	48	85.75	47	0	1	0	0	4.45144	1	2.48491
580	108.333	0	0	57	1	0.65	0	0	1	101	12.7	7.4	4.1	96	173	1.18113	#NULL!	56.3158	4.34	6.5	47	137.97	49	0	1	0	0	4.92704	0	0.641854
581	36.3333	0	0	39	0	0.53	1	0	1	102	8.2	9.9	4.4	1464	323	1.19099	9.9	54.1485	3.95	5.5	47	183.7	46	1	1	1	0	5.2133	0	1.38629
582	21.3	1	1	86	1	0.89	1	1	1	75	9.5	5.8	4.1	78	142	1.32176	10.2	39.3443	4.38	3.8	47	96.72	57	1	1	0	0	4.57182	0	1.4816
583	108.267	0	0	82	0	7.93	0	1	0	71	7.2	5.7	3.9	67	105	1.26695	9.5	25.3589	4.49	4	47	85.18	68	1	0	0	0	4.44477	0	1.58924
584	36.3333	0	0	53	1	0.59	1	0	0	76	12.1	6.5	4.9	184	171	0.998529	11.7	25.0883	4.27	4.3	47	319.42	41	0	0	0	0	5.76651	1	2.0149
585	53.4333	0	1	48	1	1.13	1	1	1	86	12.2	9.3	3.9	208	157	1.15851	9.6	20.922	4.93	8	46	89.43	60	1	1	1	0	4.49346	0	1.41098
586	63.3667	0	0	76	0	0.78	0	1	0	85	8.8	7.1	4.1	32	138	1.60944	10.6	60.9756	4.87	5	46	66.37	40	1	1	0	0	4.19525	0	1.43508
587	78.5333	1	1	59	1	0.91	1	0	0	73	5.9	0.6	#NULL!	75	193	1.19942	9.4	25.1656	3.86	4.6	46	21.44	#NULL!	1	0	0	0	3.06526	1	1.80829
588	108.233	0	0	60	1	0.74	0	0	1	105	10.3	9.1	4.6	189	232	1.32176	11.6	53.8462	4.31	5.8	46	358.79	45	1	0	1	0	5.88274	1	1.8563
589	57.3	1	1	45	1	0.98	1	0	0	51	10.2	0.2	#NULL!	204	195	1.22378	11	25.431	5.74	5.2	45	18.95	46	0	0	0	0	2.9418	0	1.66771
590	15.6667	1	1	58	1	2.16	1	0	1	48	7.3	4.4	4.6	417	162	1.23214	11.4	31.3636	4.97	4.6	45	56.45	50	1	0	1	0	4.03336	1	1.96009
591	106.067	0	0	50	1	6.9	0	0	0	69	10.6	8.9	4.7	312	185	1.34373	10.8	28.4746	4.95	5.5	45	46.87	45	0	0	0	0	3.84738	1	1.97408
592	10.8667	0	0	52	1	0.82	0	0	1	90	11.8	8.4	4.3	137	279	1.16761	10.5	32.3944	4.64	8.3	45	59.75	49	0	0	0	1	4.09017	1	1.98787
593	10.9	1	1	53	1	4.66	1	0	0	72	12.4	8.4	4.4	360	191	0.90937	15	76.8595	5.01	5.4	45	40.29	57	0	0	0	1	3.6961	1	2.30259
594	96.3	0	0	65	0	0.3	1	1	1	76	7.5	6.1	4.2	337	187	1.335	10.3	18.3333	4.81	4.5	45	214.6	52	1	1	0	0	5.36878	1	2.5177
595	69.4667	1	1	75	1	3.08	1	0	0	61	10.4	7.1	4.2	147	185	1.27766	10.9	39.8773	3.85	6.1	45	51.63	47	1	1	0	0	3.9441	1	2.56495
596	108.333	0	0	25	1	4.68	0	0	1	72	10.5	7.4	5.1	112	100	1.44345	11.6	38.009	4.47	5.9	44	59.62	37	0	1	0	0	4.08799	0	0.530628
597	36.3667	0	0	75	1	0.93	1	1	1	67	8	7	3.7	63	155	1.63974	9.6	33.5227	4.62	4.2	44	81.02	50	1	1	0	0	4.3947	0	1.25276
598	72.1667	0	0	33	1	1.86	0	0	1	69	11.9	7.4	5	36	132	1.28967	10.6	31.25	4.67	5.3	44	36.82	44	0	0	1	0	3.60604	0	1.54756
599	108.333	0	0	55	0	23.59	0	1	0	68	10.1	7.6	4.6	69	128	1.44692	9.3	34.5291	4	3.3	44	30.09	55	0	0	0	0	3.40419	0	1.54756
600	34.4	0	0	69	0	2.1	0	1	1	55	9.8	7.3	4.3	191	197	1.81011	9.7	31.8386	4.58	5.6	43	202.58	58	1	1	0	1	5.31113	0	1.38629
601	108.333	0	0	38	1	0.42	0	0	1	79	14	8.1	4.1	281	199	1.19139	10.4	30.5085	4.28	4.3	42	57.3	47	0	1	1	0	4.0483	0	0.741937
602	72.2	0	0	39	1	0.82	0	0	0	63	11	7.2	4.6	64	169	1.37055	10.3	31.4917	4.14	4.7	42	194.2	49	0	1	0	0	5.26889	0	1.02962
603	108.3	0	0	79	0	4.17	0	0	0	53	8.7	7.6	4.2	262	176	1.66771	10.4	32.4895	4.65	5.2	42	43.57	56	0	0	0	0	3.77437	0	1.16315
604	32.5333	0	0	60	1	4.48	0	0	1	87	14	10.9	4.5	132	210	1.28785	10.8	45.5696	4.64	6.1	42	117.96	45	1	0	0	0	4.77035	0	1.22378
605	72.2	0	0	43	1	0.41	1	0	1	89	9.6	5.7	4	113	150	1.0229	9.2	20.9756	4.45	2.6	42	179.17	44	1	1	0	0	5.18834	0	1.36098
606	108.333	0	0	81	0	1.4	0	1	1	71	10.8	8.6	4.1	241	180	1.49009	11.4	34.8548	4.59	4.9	42	24.37	52	0	0	0	0	3.19335	0	1.50408
607	108.3	0	0	68	1	9.23	0	1	1	60	10.3	5.8	4.4	92	168	1.26113	9.6	27.9279	5.21	4.1	42	22.14	52	1	0	1	0	3.09739	0	1.70475
608	84.5	0	0	56	0	0.88	0	0	1	62	12.8	0.4	4.3	224	131	1.56219	9.5	39.7436	4.48	6	42	172.28	50	0	0	0	0	5.14912	1	2.11626
609	42.3333	0	0	24	0	9.71	0	0	0	77	10.4	6.4	4.7	63	142	1.57122	11.1	40.8602	5.2	5.2	42	60.46	54	0	0	0	0	4.10198	1	2.14007
610	108.333	0	0	78	1	0.91	0	0	0	72	12.1	8.2	4.2	176	162	1.33223	10.3	38.9571	4.49	5.9	41	16.91	49	0	0	0	0	2.82791	0	1.22378
611	31.8333	1	1	73	0	1.86	0	1	1	107	13.8	6.8	4.7	61	196	1.45395	10.7	36.6667	5.95	3.4	41	29.15	49	1	0	0	0	3.37245	0	1.41098
612	36.3667	0	0	43	1	0.85	0	0	0	52	12.1	5.5	4.3	161	178	1.24319	10.4	47.8022	4.41	4.6	40	153.98	53	0	0	0	0	5.03682	0	1.16315
613	36.3667	0	0	69	1	1.29	1	1	0	66	12.2	6.9	4.3	106	116	1.29928	9.9	26.9841	4.14	5.8	40	97.96	44	1	1	0	1	4.58456	0	1.77495
614	30.9667	0	1	69	0	1.99	0	0	0	82	11.1	5.6	4.3	153	191	1.27123	10	30.9973	4.32	6.1	40	98.82	52	0	0	0	1	4.5933	1	2.4681
615	78.3667	1	1	56	1	6.03	0	1	1	76	13.2	7.5	4.7	270	228	1.23969	9.7	21.0526	5.41	5.3	39	200.04	56	1	0	0	0	5.29852	0	1.16315
616	108.3	0	0	54	0	0.98	0	0	0	88	12.8	9.2	4.4	54	133	1.38629	11.7	35.2941	4.83	6.3	39	81.64	46	0	0	0	1	4.40232	0	1.19392
617	36.3667	0	0	63	1	1.72	1	0	0	98	11.5	8.6	4.2	280	159	1.25276	10.2	33.6032	5.22	3.8	39	34.84	46	0	0	0	0	3.55077	0	1.43508
618	84.4333	0	0	71	0	0.83	0	0	1	54	8.1	0.3	4.6	96	118	1.42403	9.2	46.8468	5.37	3.5	39	55.8	64	0	1	0	0	4.02177	0	1.74047
619	108.367	0	0	74	1	0.68	0	0	0	155	8.8	9.2	4.5	30	121	1.40584	9.8	23.565	4.82	5.8	39	48.38	44	0	0	0	0	3.87909	1	2.04122
620	108.333	0	0	47	1	0.83	1	0	0	78	11.9	7.4	5	296	139	1.17865	9.6	38.5366	5.03	6.4	38	19.53	47	0	1	0	0	2.97195	0	0.182322
621	21.5333	1	1	77	1	0.83	0	0	0	57	10.9	8.5	4.3	59	154	1.335	10.6	36.0996	3.88	8.2	38	104	44	0	0	0	0	4.64439	0	1.30833
622	36.4	0	0	73	1	0.82	1	0	0	70	10.2	7.2	4.4	140	133	1.15745	10.2	31.338	4.61	4.6	38	357.4	46	0	0	0	0	5.87886	0	1.36098
623	108.3	0	0	49	0	2.9	1	1	0	72	9.2	5.6	4.2	325	225	1.33223	9.7	18.41	4.38	3.4	37	27.19	44	1	1	0	1	3.30285	0	1.30833
624	12.2667	1	1	65	0	3.02	1	0	1	65	6.5	5.8	4.4	215	221	1.46634	9.2	26.1438	4.91	5.5	37	11.17	53	0	1	1	0	2.41323	0	1.38629
625	13.5667	1	1	76	1	0.68	1	0	0	49	6	6.3	4.1	176	138	1.58924	10.3	33.6245	4.82	3.2	37	23.81	48	1	0	0	0	3.17011	1	1.90211
626	101.467	1	1	75	1	1.26	0	0	0	102	16.1	9.4	4.4	170	171	1.25768	10.3	51.7361	4.5	5.7	36	105.13	42	0	0	0	1	4.6552	0	1.38629
627	72.2	0	0	45	0	0.51	0	0	0	101	12.1	9.4	4.6	111	203	1.35702	10.3	29.588	4.01	5	35	89.21	49	0	0	0	0	4.49099	0	0.182322
628	72.2	0	0	67	1	0.62	1	0	1	57	9.4	7.1	4	470	149	1.20984	9.9	21.5859	4.46	3.5	35	41.84	37	0	1	0	0	3.73385	0	0.875469
629	72.2333	0	0	28	1	0.79	0	0	0	100	14.5	8.5	4.7	254	150	1.23787	10	41.0774	4.94	7.4	33	100.77	42	0	0	0	0	4.61284	0	0.788457
630	108.333	0	0	44	0	8.27	0	0	1	78	10	6.7	4.4	58	159	1.71765	9.3	13.5314	4.29	2.9	32	47.09	43	0	1	0	0	3.85206	0	1.16315
631	36.3667	0	0	75	1	0.85	0	1	1	63	12.7	7.1	3.9	158	176	1.05209	10.1	42.4242	4.64	5.3	32	23.96	48	1	1	1	0	3.17639	0	1.335
632	14.0667	0	0	73	0	0.42	0	1	0	72	7.8	8	4	91	207	1.23214	9.3	28.866	4.71	4.2	32	53.33	52	1	1	1	0	3.9765	1	1.97408
633	108.267	0	0	69	0	0.95	1	0	0	56	6.3	5.5	4.1	130	134	1.4604	10.1	31.4815	4.59	4.8	32	9.78	52	1	0	0	0	2.28034	1	2.23001
634	72.2	0	0	40	1	0.82	0	1	1	80	14.7	7.8	4.5	98	175	1.04982	11.5	50.6276	4.35	7.1	31	81.99	45	0	0	0	0	4.4066	1	1.93152
635	65.7	1	1	38	0	0.9	1	1	1	105	11.2	9.5	4.3	178	132	0.89276	8.9	15.1235	3.58	9.3	30	92.77	46	0	1	1	0	4.53012	0	1.4816
636	108.3	0	0	53	0	0.57	1	1	0	26	5.3	5.5	3.6	542	359	1.46634	9.9	23.8372	4.63	3.3	23	27.62	43	1	0	0	0	3.31854	0	1.30833
